# Supplementary material for: Crystal structure of BaMn2(AsO4)2 containing discrete [Mn4O18]28− units
Source: Acta Crystallogr E Crystallogr Commun. 2017 Nov 14;73(Pt 12):1855–60. doi: 10.1107/S2056989017016152 (PMC5730239; doi:10.1107/S2056989017016152)
Supplement: Supplementary file 1 [file e-73-01855-sup1.cif]

##############################################################################
#                                                                            #
# This CIF contains the data in a paper accepted for publication in          #
# Acta Crystallographica Section E. It conforms to the requirements of       #
# Notes for Authors for Acta Crystallographica Section E, and has been       #
# peer reviewed under the auspices of the IUCr Commission on Journals.       #
#                                                                            #
# Full details of the Crystallographic Information File format               #
# are given in the paper "The Crystallographic Information File (CIF):       #
# a New Standard Archive File for Crystallography" by S. R. Hall, F. H.      #
# Allen and I. D. Brown [Acta Cryst. (1991), A47, 655-685].                  #
#                                                                            #
# The current version of the core CIF dictionary is obtainable from          #
# ftp://ftp.iucr.org/pub/cif_core.dic.                                       #
#                                                                            #
# Software is freely available for graphical display of the structure(s)     #
# in this CIF. For information consult the CIF software page                 #
# http://www.iucr.org/resources/cif/software.                                #
#                                                                            #
# This file may be used for bona fide research purposes within the           #
# scientific community so long as proper attribution is given to the journal # 
# article from which it was obtained.                                        #
#                                                                            #
##############################################################################
data_I
_audit_creation_method     'SHELXL-2014/7'
_journal_date_recd_electronic     2017-10-03
_journal_date_accepted     2017-11-08
_journal_name_full     'Acta Crystallographica, Section E'
_journal_year     2017
_journal_volume     73
_journal_issue     12
_journal_page_first     1855
_journal_page_last     1860
_journal_paper_category     GI
_journal_paper_doi     10.1107/S2056989017016152
_journal_coeditor_code     WM5420
_publ_contact_author_name     'Kulugammana Gedera Sanjaya Ranmohotti'
_publ_contact_author_address
;
Division of Science, Mathematics, and Technology
Governors State University
1 University Parkway
University Park, IL 60484-0975 USA
;
_publ_contact_author_email     'kranmohotti@govst.edu'
_publ_contact_author_fax     '+(708)534-1641'
_publ_contact_author_phone     '+(708)235-7599'
_publ_section_title
;
Crystal structure of BaMn~2~(AsO~4~)~2~ containing discrete [Mn~4~O~18~]^28-^
units
;
_publ_section_title_footnote     .
loop_
    _publ_author_name
    _publ_author_footnote
    _publ_author_address
    'Alcantar, Salvador' .
;
Division of Science, Mathematics and Technology
Governors State University
1 University Parkway
University Park, IL 60484-0975
USA
;
    'Ledbetter, Hollis R.' .
;
Division of Science, Mathematics and Technology
Governors State University
1 University Parkway
University Park, IL 60484-0975
USA
;
    'Ranmohotti, Kulugammana G. S.' .
;
Division of Science, Mathematics and Technology
Governors State University
1 University Parkway
University Park, IL 60484-0975
USA
;
_publ_section_synopsis
;
BaMn~2~(AsO~4~)~2~ was isolated from a high-temperature halide flux. Its
crystal structure is characterized by infinite sheets made up of AsO~4~ units
and distorted MnO~6~ octahedra while barium cations interleave successive
sheets. The layered framework comprises weakly interacting [Mn~4~O~18~]^28-^
tetrameric units. These units in the neighboring layer are separated from each
other by 6.614(2) \%A (Mn<b>...</b>Mn distance).
;
_chemical_name_systematic
;
Barium dimanganese(II) bis(arsenate)
;
_chemical_name_common     ?
_chemical_formula_moiety     ?
_chemical_formula_sum     'As2 Ba Mn2 O8'
_chemical_formula_iupac     'Ba Mn2 (As O4)2'
_chemical_formula_weight     525.06
_chemical_melting_point     ?
_shelx_space_group_comment
;
The symmetry employed for this shelxl refinement is uniquely defined
by the following loop, which should always be used as a source of
symmetry information in preference to the above space-group names.
They are only intended as comments.
;
_space_group_crystal_system     triclinic
_space_group_name_H-M_alt     'P -1'
_space_group_name_Hall     '-P 1'
loop_
    _space_group_symop_operation_xyz
    'x, y, z'
    '-x, -y, -z'
_cell_length_a     5.7981(12)
_cell_length_b     7.0938(14)
_cell_length_c     9.817(2)
_cell_angle_alpha     109.75(3)
_cell_angle_beta     100.42(3)
_cell_angle_gamma     98.40(3)
_cell_volume     364.26(15)
_cell_formula_units_Z     2
_cell_measurement_reflns_used     3100
_cell_measurement_theta_min     2.27
_cell_measurement_theta_max     25.23
_cell_measurement_temperature     293(2)
_exptl_crystal_description     column
_exptl_crystal_colour     'light pink'
_exptl_crystal_size_max     0.200
_exptl_crystal_size_mid     0.100
_exptl_crystal_size_min     0.060
_exptl_crystal_density_diffrn     4.787
_exptl_crystal_density_meas     .
_exptl_crystal_density_method     'not measured'
_exptl_crystal_F_000     472
_exptl_absorpt_coefficient_mu     17.784
_exptl_absorpt_correction_type     multi-scan
_exptl_absorpt_process_details
;
(<i>REQAB</i>; Rigaku, 1998)
;
_shelx_estimated_absorpt_T_min     0.125
_shelx_estimated_absorpt_T_max     0.415
_exptl_absorpt_correction_T_min     0.8083
_exptl_absorpt_correction_T_max     1.0000
_diffrn_ambient_temperature     293(2)
_diffrn_radiation_type     MoK\a
_diffrn_radiation_wavelength     0.71073
_diffrn_measurement_device_type     'Rigaku AFC8S'
_diffrn_measurement_method     '\f and \w scans'
_diffrn_detector_area_resol_mean     .
_diffrn_reflns_number     3149
_diffrn_reflns_av_R_equivalents     0.0350
_diffrn_reflns_theta_min     2.275
_diffrn_reflns_theta_max     25.496
_diffrn_reflns_theta_full     25.242
_diffrn_measured_fraction_theta_max     0.986
_diffrn_measured_fraction_theta_full     0.987
_diffrn_reflns_limit_h_min     -6
_diffrn_reflns_limit_h_max     7
_diffrn_reflns_limit_k_min     -8
_diffrn_reflns_limit_k_max     8
_diffrn_reflns_limit_l_min     -11
_diffrn_reflns_limit_l_max     11
_diffrn_standards_number     1
_diffrn_standards_interval_count     1
_diffrn_standards_interval_time     12
_refine_special_details     .
_reflns_number_total     1330
_reflns_number_gt     1254
_reflns_threshold_expression     'I > 2\s(I)'
_refine_ls_structure_factor_coef     Fsqd
_refine_ls_matrix_type     full
_refine_ls_R_factor_all     0.0407
_refine_ls_R_factor_gt     0.0385
_refine_ls_wR_factor_gt     0.0951
_refine_ls_wR_factor_ref     0.0968
_refine_ls_goodness_of_fit_ref     1.144
_refine_ls_restrained_S_all     1.144
_refine_ls_number_reflns     1330
_refine_ls_number_parameters     119
_refine_ls_number_restraints     0
_refine_ls_hydrogen_treatment     ?
_refine_ls_weighting_scheme     calc
_refine_ls_weighting_details
              'w=1/[\s^2^(Fo^2^)+(0.0674P)^2^+0.2802P] where P=(Fo^2^+2Fc^2^)/3'
_atom_sites_solution_hydrogens     .
_atom_sites_solution_primary     direct
_atom_sites_solution_secondary     difmap
_refine_ls_shift/su_max     0.001
_refine_ls_shift/su_mean     0.000
_refine_diff_density_max     3.247
_refine_diff_density_min     -2.932
_refine_ls_extinction_method
;
SHELXL2014 (Sheldrick, 2015a)
;
_refine_ls_extinction_coef     0.076(3)
_refine_ls_extinction_expression
                                  'Fc^*^=kFc[1+0.001xFc^2^\l^3^/sin(2\q)]^-1/4^'
loop_
    _atom_type_symbol
    _atom_type_description
    _atom_type_scat_dispersion_real
    _atom_type_scat_dispersion_imag
    _atom_type_scat_source
    'O' 'O' 0.0106 0.0060
                         'International Tables Vol C Tables 4.2.6.8 and 6.1.1.4'
    'Mn' 'Mn' 0.3368 0.7283
                         'International Tables Vol C Tables 4.2.6.8 and 6.1.1.4'
    'As' 'As' 0.0499 2.0058
                         'International Tables Vol C Tables 4.2.6.8 and 6.1.1.4'
    'Ba' 'Ba' -0.3244 2.2819
                         'International Tables Vol C Tables 4.2.6.8 and 6.1.1.4'
_computing_data_collection
;
CrystalClear (Rigaku, 2006)
;
_computing_cell_refinement
;
CrystalClear (Rigaku, 2006)
;
_computing_data_reduction
;
CrystalClear (Rigaku, 2006)
;
_computing_structure_solution
;
SHELXT (Sheldrick, 2015<i>a</i>)
;
_computing_structure_refinement
;
SHELXL2014 (Sheldrick, 2015<i>b</i>)
;
_computing_molecular_graphics
;
DIAMOND (Brandenburg, 1999)
;
_computing_publication_material
;
publCIF (Westrip, 2010)
;
loop_
    _atom_site_type_symbol
    _atom_site_label
    _atom_site_fract_x
    _atom_site_fract_y
    _atom_site_fract_z
    _atom_site_U_iso_or_equiv
    _atom_site_adp_type
    _atom_site_calc_flag
    _atom_site_occupancy
    _atom_site_disorder_assembly
    _atom_site_disorder_group
    Ba Ba1 0.24355(7) 0.79849(6) 0.05371(4) 0.0100(2) Uani d 1 . .
    Mn Mn1 0.36901(17) 1.15237(15) 0.44407(11) 0.0091(3) Uani d 1 . .
    Mn Mn2 0.00727(18) 0.59526(15) 0.35472(12) 0.0105(3) Uani d 1 . .
    As As1 -0.15775(11) 1.02502(10) 0.30239(7) 0.0061(3) Uani d 1 . .
    As As2 0.40017(11) 0.42782(10) 0.24010(7) 0.0062(3) Uani d 1 . .
    O O1 -0.3934(8) 0.9502(7) 0.3669(5) 0.0092(10) Uani d 1 . .
    O O2 0.3546(8) 0.1879(7) 0.2382(5) 0.0124(10) Uani d 1 . .
    O O3 0.0571(8) 0.8910(7) 0.3296(5) 0.0105(10) Uani d 1 . .
    O O4 0.3801(8) 0.5917(7) 0.4075(5) 0.0099(10) Uani d 1 . .
    O O5 -0.0125(8) 1.2729(7) 0.4122(5) 0.0125(10) Uani d 1 . .
    O O6 -0.2437(9) 0.9808(7) 0.1213(5) 0.0139(11) Uani d 1 . .
    O O7 0.1684(8) 0.4587(7) 0.1276(6) 0.0133(11) Uani d 1 . .
    O O8 0.6676(8) 0.4888(7) 0.2047(5) 0.0127(10) Uani d 1 . .
loop_
    _atom_site_aniso_label
    _atom_site_aniso_U_11
    _atom_site_aniso_U_22
    _atom_site_aniso_U_33
    _atom_site_aniso_U_12
    _atom_site_aniso_U_13
    _atom_site_aniso_U_23
    Ba1 0.0116(3) 0.0073(3) 0.0072(3) -0.00194(18) 0.00103(18) 0.0003(2)
    Mn1 0.0061(5) 0.0097(5) 0.0073(5) -0.0021(4) 0.0006(4) 0.0000(4)
    Mn2 0.0053(5) 0.0125(6) 0.0087(6) 0.0006(4) 0.0003(4) -0.0009(4)
    As1 0.0043(4) 0.0072(4) 0.0043(4) -0.0005(3) 0.0007(3) -0.0001(3)
    As2 0.0036(4) 0.0060(4) 0.0069(4) -0.0002(3) 0.0007(3) 0.0007(3)
    O1 0.006(2) 0.011(2) 0.010(2) 0.0021(17) 0.0015(17) 0.0034(19)
    O2 0.017(2) 0.006(2) 0.012(3) 0.0009(18) 0.0022(19) 0.0023(19)
    O3 0.006(2) 0.009(2) 0.016(3) 0.0021(17) 0.0009(18) 0.005(2)
    O4 0.009(2) 0.009(2) 0.008(2) 0.0015(18) 0.0040(17) -0.0008(18)
    O5 0.013(2) 0.013(2) 0.006(2) -0.0032(18) 0.0037(18) -0.001(2)
    O6 0.017(3) 0.018(3) 0.004(2) 0.002(2) -0.0009(19) 0.004(2)
    O7 0.008(2) 0.013(2) 0.016(3) -0.0008(18) -0.0042(19) 0.007(2)
    O8 0.006(2) 0.018(2) 0.011(2) -0.0018(18) 0.0055(18) 0.002(2)
_geom_special_details
;
 All esds (except the esd in the dihedral angle between two l.s. planes)
 are estimated using the full covariance matrix.  The cell esds are taken
 into account individually in the estimation of esds in distances, angles
 and torsion angles; correlations between esds in cell parameters are only
 used when they are defined by crystal symmetry.  An approximate (isotropic)
 treatment of cell esds is used for estimating esds involving l.s. planes.
;
loop_
    _geom_bond_atom_site_label_1
    _geom_bond_atom_site_label_2
    _geom_bond_site_symmetry_2
    _geom_bond_distance
    _geom_bond_publ_flag
    Ba1 O2 1_565 2.647(4) ?
    Ba1 O7 2_565 2.682(5) ?
    Ba1 O6 2_575 2.687(5) ?
    Ba1 O7 . 2.741(5) ?
    Ba1 O8 2_665 2.853(5) ?
    Ba1 O6 1_655 2.921(5) ?
    Ba1 O3 . 3.000(5) ?
    Ba1 O1 1_655 3.131(5) ?
    Mn1 O4 2_676 2.052(5) y
    Mn1 O2 1_565 2.108(5) y
    Mn1 O1 1_655 2.179(4) y
    Mn1 O1 2_576 2.200(5) y
    Mn1 O3 . 2.202(5) y
    Mn1 O5 . 2.491(5) y
    Mn1 Mn1 2_676 3.185(2) ?
    Mn2 O8 1_455 2.094(5) y
    Mn2 O4 . 2.136(5) y
    Mn2 O5 2_576 2.152(5) y
    Mn2 O3 . 2.178(5) y
    Mn2 O7 . 2.518(5) y
    Mn2 O5 1_545 2.526(5) y
    As1 O6 . 1.663(5) y
    As1 O1 . 1.697(5) y
    As1 O5 . 1.709(5) y
    As1 O3 . 1.710(4) y
    As2 O7 . 1.669(5) y
    As2 O2 . 1.677(5) y
    As2 O8 . 1.677(4) y
    As2 O4 . 1.698(5) y
loop_
    _geom_angle_atom_site_label_1
    _geom_angle_atom_site_label_2
    _geom_angle_atom_site_label_3
    _geom_angle_site_symmetry_1
    _geom_angle_site_symmetry_3
    _geom_angle
    _geom_angle_publ_flag
    O2 Ba1 O7 1_565 2_565 133.63(15) ?
    O2 Ba1 O6 1_565 2_575 74.41(15) ?
    O7 Ba1 O6 2_565 2_575 90.91(15) ?
    O2 Ba1 O7 1_565 . 127.00(15) ?
    O7 Ba1 O7 2_565 . 71.27(16) ?
    O6 Ba1 O7 2_575 . 158.19(14) ?
    O2 Ba1 O8 1_565 2_665 144.78(15) ?
    O7 Ba1 O8 2_565 2_665 69.26(14) ?
    O6 Ba1 O8 2_575 2_665 79.72(15) ?
    O7 Ba1 O8 . 2_665 82.17(15) ?
    O2 Ba1 O6 1_565 1_655 67.93(15) ?
    O7 Ba1 O6 2_565 1_655 152.74(15) ?
    O6 Ba1 O6 2_575 1_655 78.74(16) ?
    O7 Ba1 O6 . 1_655 111.37(14) ?
    O8 Ba1 O6 2_665 1_655 84.02(14) ?
    O2 Ba1 O3 1_565 . 63.79(14) ?
    O7 Ba1 O3 2_565 . 94.34(15) ?
    O6 Ba1 O3 2_575 . 126.26(14) ?
    O7 Ba1 O3 . . 69.23(14) ?
    O8 Ba1 O3 2_665 . 150.59(13) ?
    O6 Ba1 O3 1_655 . 112.17(13) ?
    O2 Ba1 O1 1_565 1_655 58.18(14) ?
    O7 Ba1 O1 2_565 1_655 146.18(14) ?
    O6 Ba1 O1 2_575 1_655 121.73(13) ?
    O7 Ba1 O1 . 1_655 78.33(13) ?
    O8 Ba1 O1 2_665 1_655 121.31(13) ?
    O6 Ba1 O1 1_655 1_655 54.34(13) ?
    O3 Ba1 O1 . 1_655 60.47(12) ?
    O4 Mn1 O2 2_676 1_565 102.96(19) ?
    O4 Mn1 O1 2_676 1_655 99.75(17) ?
    O2 Mn1 O1 1_565 1_655 82.98(19) ?
    O4 Mn1 O1 2_676 2_576 84.93(19) ?
    O2 Mn1 O1 1_565 2_576 167.89(17) ?
    O1 Mn1 O1 1_655 2_576 86.66(18) ?
    O4 Mn1 O3 2_676 . 166.2(2) ?
    O2 Mn1 O3 1_565 . 88.15(19) ?
    O1 Mn1 O3 1_655 . 89.68(17) ?
    O1 Mn1 O3 2_576 . 85.54(18) ?
    O4 Mn1 O5 2_676 . 104.50(16) ?
    O2 Mn1 O5 1_565 . 79.89(17) ?
    O1 Mn1 O5 1_655 . 152.85(16) ?
    O1 Mn1 O5 2_576 . 107.30(17) ?
    O3 Mn1 O5 . . 68.96(16) ?
    O8 Mn2 O4 1_455 . 150.46(18) ?
    O8 Mn2 O5 1_455 2_576 116.23(18) ?
    O4 Mn2 O5 . 2_576 91.36(18) ?
    O8 Mn2 O3 1_455 . 92.31(19) ?
    O4 Mn2 O3 . . 96.40(18) ?
    O5 Mn2 O3 2_576 . 93.72(19) ?
    O8 Mn2 O7 1_455 . 85.61(17) ?
    O4 Mn2 O7 . . 66.64(17) ?
    O5 Mn2 O7 2_576 . 157.97(16) ?
    O3 Mn2 O7 . . 87.90(17) ?
    O8 Mn2 O5 1_455 1_545 94.05(18) ?
    O4 Mn2 O5 . 1_545 79.10(17) ?
    O5 Mn2 O5 2_576 1_545 81.45(17) ?
    O3 Mn2 O5 . 1_545 173.25(17) ?
    O7 Mn2 O5 . 1_545 94.82(16) ?
    O6 As1 O1 . . 111.1(2) ?
    O6 As1 O5 . . 114.6(2) ?
    O1 As1 O5 . . 110.1(2) ?
    O6 As1 O3 . . 109.1(2) ?
    O1 As1 O3 . . 109.0(2) ?
    O5 As1 O3 . . 102.5(2) ?
    O7 As2 O2 . . 111.2(2) ?
    O7 As2 O8 . . 114.4(3) ?
    O2 As2 O8 . . 109.7(2) ?
    O7 As2 O4 . . 99.8(2) ?
    O2 As2 O4 . . 109.1(2) ?
    O8 As2 O4 . . 112.2(2) ?
    As1 O1 Mn1 . 1_455 121.9(2) ?
    As1 O1 Mn1 . 2_576 125.5(2) ?
    Mn1 O1 Mn1 1_455 2_576 93.34(18) ?
    As1 O1 Ba1 . 1_455 93.03(18) ?
    Mn1 O1 Ba1 1_455 1_455 85.45(14) ?
    Mn1 O1 Ba1 2_576 1_455 133.22(19) ?
    As2 O2 Mn1 . 1_545 117.6(2) ?
    As2 O2 Ba1 . 1_545 141.9(3) ?
    Mn1 O2 Ba1 1_545 1_545 100.46(18) ?
    As1 O3 Mn2 . . 127.5(2) ?
    As1 O3 Mn1 . . 98.5(2) ?
    Mn2 O3 Mn1 . . 127.0(2) ?
    As1 O3 Ba1 . . 104.3(2) ?
    Mn2 O3 Ba1 . . 101.98(16) ?
    Mn1 O3 Ba1 . . 88.38(16) ?
    As2 O4 Mn1 . 2_676 127.8(3) ?
    As2 O4 Mn2 . . 99.8(2) ?
    Mn1 O4 Mn2 2_676 . 121.3(2) ?
    As1 O5 Mn2 . 2_576 122.2(3) ?
    As1 O5 Mn1 . . 88.39(19) ?
    Mn2 O5 Mn1 2_576 . 97.19(19) ?
    As1 O5 Mn2 . 1_565 129.8(3) ?
    Mn2 O5 Mn2 2_576 1_565 98.55(17) ?
    Mn1 O5 Mn2 . 1_565 116.29(18) ?
    As1 O6 Ba1 . 2_575 137.3(3) ?
    As1 O6 Ba1 . 1_455 101.6(2) ?
    Ba1 O6 Ba1 2_575 1_455 101.26(16) ?
    As2 O7 Mn2 . . 87.0(2) ?
    As2 O7 Ba1 . 2_565 132.7(2) ?
    Mn2 O7 Ba1 . 2_565 96.77(16) ?
    As2 O7 Ba1 . . 116.9(2) ?
    Mn2 O7 Ba1 . . 100.85(16) ?
    Ba1 O7 Ba1 2_565 . 108.73(16) ?
    As2 O8 Mn2 . 1_655 127.9(3) ?
    As2 O8 Ba1 . 2_665 116.1(2) ?
    Mn2 O8 Ba1 1_655 2_665 102.60(17) ?
_shelx_hkl_file
;
   0   0  -1    5.26    0.42
   0  -1   1    2.90    0.76
   0   1  -1    5.60    0.75
   0  -1   0   41.73    2.50
   0  -1   0   45.73    1.27
   0   1   0   45.12    1.20
   0   1   0   39.98    1.37
   1   0   0    1.40    0.50
  -1   0   0    1.10    0.43
   1   0   0    0.54    0.24
  -1   0   1   50.85    1.55
   1   0  -1   50.60    1.49
  -1   1   0   47.95    2.44
   1  -1   0   42.77    2.48
   0  -1   2    1.99    0.83
   0   1  -2    2.39    0.82
   0   1   1    3.39    0.43
   0  -1  -1    1.65    0.48
   0   1   1    4.41    0.74
   0  -1  -1    3.43    0.41
   0   0   2   42.94    1.51
   0   0  -2   44.39    1.32
  -1   1  -1  127.80    3.79
  -1   1  -1  114.05    6.00
   1  -1   1  130.12    7.19
  -1   0  -1  108.20    2.84
  -1   0  -1  104.06    5.44
   1   0   1  103.63    2.73
   1   0   1  104.83    3.31
  -1  -1   1    5.86    0.64
   1   1  -1    6.53    0.95
   1   0  -2  198.94    9.10
  -1   0   2  207.04    5.31
   1   1   0  330.86    7.93
  -1  -1   0  332.32    9.80
   1   1   0  335.57    8.64
  -1  -1   2   99.82    5.02
   1   1  -2   87.92    2.55
   0   2  -1  194.95    5.20
   0  -2   1  228.18   12.38
  -1   1  -2  548.81   13.00
  -1   1  -2  557.78   29.81
   1  -1   2  615.22   29.43
   0  -2   2  848.76   27.08
   0   2  -2  806.39   22.64
   0   2   0   98.07    2.91
   0  -2   0  101.09    3.25
   0   2   0  116.11    5.42
   0  -1   3   57.62    2.31
   0   1  -3   63.34    2.17
  -1   2  -1   24.04    1.91
   1  -2   1   25.51    1.54
   0   1   2  415.11   11.48
   0   1   2  449.11   13.15
   0  -1  -2  429.14   24.27
   0   1   2  417.36   23.61
  -1   0  -2  180.68    5.05
  -1   2   0  100.97    4.64
   1   0   2  178.10    8.63
  -1   0  -2  186.01    9.62
   1   0   2  172.07    4.45
  -1   2   0   78.85    2.82
   1  -2   0   83.58    2.94
  -1  -1  -1 1403.82   33.00
   1   1   1 1434.32   33.44
   1   1   1 1395.29   32.52
   1   1   1 1338.88   63.71
   0   0  -3  378.87   19.25
   1   1  -3  503.96   12.09
   0   0   3  379.34   11.10
  -1  -1   3  487.17   12.97
  -1   2  -2   20.62    1.71
   1  -2   2   18.37    1.39
   2   0  -1 1278.91   29.95
   2   0  -1 1256.58   36.32
  -2   1   0  866.89   43.95
  -1  -2   1  118.35    3.31
   1   2  -1  107.07    3.11
   2   0   0  204.66    9.39
   2   0   0  200.02   10.84
  -2   0   0  193.79    4.95
   0   2  -3   37.58    2.52
   0  -2   3   42.87    2.11
   1   2  -2  110.08    3.91
  -1  -2   2  108.26    5.52
   0  -2  -1  154.00    3.97
   0  -2  -1  159.05    7.35
   0   2   1  152.27    8.30
   0   2   1  140.61    7.66
  -2   1   1    0.29    0.86
   2  -1  -1    1.90    0.52
   2   0  -2   13.70    0.94
   2   0  -2   14.36    0.96
  -1   1  -3  435.89   12.41
  -1   1  -3  432.39   10.49
   1  -1   3  470.46   15.19
  -2   1  -1  122.13    3.55
   2  -1   1  129.84    3.94
   2  -1   1  118.12    3.33
  -2   1  -1  121.34    6.09
   1   2   0  167.38    4.77
  -1  -2   0  155.29    4.09
   1   2   0  167.44    4.45
   1   2  -3   55.91    2.22
  -1  -2   3   48.19    2.01
   2   1  -1   68.77    2.30
  -2  -1   1   66.11    3.73
  -2   0  -1   72.68    2.33
   2   0   1   73.39    2.36
   2   0   1   79.62    2.30
  -2   0  -1   77.88    2.23
   2   1  -2  352.64   17.04
  -2  -1   2  305.95    9.29
   1   1   2  109.69    3.09
   1   1   2  126.71    3.42
   1   1   2  118.93    3.52
  -1  -1  -2  114.74    3.81
   2  -1  -2   84.00    4.01
  -2   1   2   87.43    2.38
   1  -2   3   10.77    1.47
  -1   2  -3   15.58    1.72
   0   1  -4  576.50   32.60
   0  -1   4  465.72   14.07
   0  -1  -3  699.55   18.60
  -2   2   0    0.92    0.54
  -1   0  -3    0.22    1.47
   1   0   3    2.20    0.64
   2  -2   0    1.72    0.66
   0   1   3  707.97   16.51
   1   0   3    1.93    0.53
  -1   0  -3    1.56    0.68
  -1  -1   4   84.54    3.30
   1   1  -4   69.12    2.32
   2   1   0    3.95    0.71
   2   1   0    6.15    1.09
   2   1   0    4.13    0.75
  -2   2  -1  771.05   22.84
   2  -2   1  663.73   15.97
  -2   0   3  143.16    7.01
   2   0  -3  143.62    3.73
  -1   2   2    0.82    0.24
   1  -2  -2    0.69    0.45
   1  -2  -2    1.38    0.30
   0  -3   2    4.72    0.98
   0   3  -2    5.79    1.54
   0   3  -1   26.60    1.17
   0   3  -1   23.47    1.79
   0  -3   1   24.62    1.45
   0  -2   4  179.91    5.50
   0   2  -4  216.30    5.96
  -1   3  -1  123.44    4.11
   1  -3   1  127.45    6.91
  -1   3  -1  157.00    8.91
  -2  -1   3    1.82    0.63
   2   1  -3    0.63    0.88
   2  -1   2  287.30    7.01
   1   0  -4  192.34    9.32
  -1   0   4  231.05    5.68
   2  -1   2  297.18    9.11
  -2   1  -2  287.94    7.29
  -2   1  -2  299.04    8.03
   2  -2  -1  104.34    3.45
   2  -2  -1  106.33    3.81
  -2   2   1  108.04    5.96
   0  -2  -2  120.84    3.10
   0   2   2  100.28    5.50
   0  -2  -2  108.63    3.20
   0   2   2  106.43    3.83
   0   0  -4   26.41    1.60
   0   0   4   20.97    1.10
   1   2   1  369.30   17.79
  -1  -2  -1  370.69   11.03
   1   2   1  394.04    9.63
  -1  -2  -1  392.52   10.15
  -1   3  -2  143.80    4.75
   1  -3   2  151.14    7.73
  -1  -2   4   83.25    3.21
   1   2  -4   79.03    4.17
   0   3  -3    2.51    2.04
   0  -3   3    0.89    1.34
  -2   2  -2    0.83    1.47
  -2   2  -2    1.91    0.36
   0   3   0  256.51   13.15
   0   3   0  209.33   10.37
   2  -2   2    1.68    0.78
   0  -3   0  226.38    5.76
  -2   0  -2  655.40   15.58
   2   0   2  638.19   18.72
   2   0   2  658.39   20.98
  -2   0  -2  655.11   20.94
   2  -1  -3  684.35   34.67
   2  -1  -3  675.18   18.69
   2   1   1   50.54    1.81
   2   1   1   53.08    2.28
   2   1   1   48.20    1.90
  -2  -1  -1   45.63    1.73
  -1   1  -4  424.11   10.41
  -1   1  -4  415.96   10.30
   1  -1   4  442.61   10.93
  -2  -2   2  653.24   15.74
   2   2  -2  703.22   20.94
   1  -3   3  223.67    7.41
  -1   3  -3  219.29    6.23
   1   3  -2   58.57    2.71
  -1  -3   2   51.84    2.28
   2  -2  -2    2.73    0.58
  -2   2   2    2.54    0.37
   2  -2  -2    1.95    0.47
   1  -2   4  288.07    9.77
  -1   2  -4  292.20    8.16
   2   2  -1    9.25    1.30
  -2  -2   1    9.68    1.17
   1   3  -1 1494.45   35.01
  -1  -3   1 1511.35   43.83
   2   1  -4  259.56   12.08
  -2  -1   4  222.56    5.81
   1   3  -3   70.91    2.79
  -1  -3   3   65.91    2.77
   1   1   3    0.79    0.60
   2   2  -3  856.85   25.09
   1   1   3    0.88    0.38
  -1  -1  -3    1.17    0.61
  -2  -2   3  820.93   43.90
   1  -3  -1    1.09    0.79
  -1   3   1    0.58    0.37
  -1   3   1    1.85    1.31
   1  -3  -1    1.51    0.51
  -2   0   4   21.48    1.10
   2   0  -4   16.10    1.13
   1  -1  -4   93.02    3.19
   0  -3   4    6.67    1.68
   0   3  -4    5.77    1.22
   2  -3   1   98.18    3.78
  -2   3  -1   99.49    3.18
  -2   1  -3   65.38    3.98
   2  -1   3   64.02    2.28
  -2   1  -3   61.84    2.47
   1  -2  -3   16.71    1.32
   0  -3  -1  465.70   23.72
   0   3   1  385.25   20.77
   0   3   1  423.02   12.66
   0  -3  -1  434.41   12.84
  -1  -1   5   26.38    1.98
   1   1  -5   26.82    1.63
  -2   3   0    7.14    1.08
   2  -3   0    6.17    1.13
  -2   2  -3  121.88    6.40
  -2   2  -3  118.51    7.09
   2  -2   3  124.33    4.03
   0  -1   5  230.19    6.53
   0   1  -5  249.66   14.31
  -1   0  -4  339.03    8.60
   1   0   4  327.78   10.67
  -1   0  -4  340.38   18.31
  -1  -2  -2   11.05    1.15
   1   2   2   12.88    0.95
   1   2   2   15.12    1.07
   1   2   2   13.08    1.08
  -3   1   1   38.97    1.73
   3  -1  -1   45.61    2.79
   2   2   0  464.67   21.31
   2   2   0  464.34   12.65
  -2  -2   0  435.18   13.02
   3   0  -1   32.40    2.17
   3   0  -1   35.90    1.75
   0   1   4  621.74   14.63
   0  -1  -4  684.92   38.56
   0  -1  -4  617.65   34.99
   0  -2   5  292.51   16.05
  -3   1   0   41.36    1.95
   3  -1   0   48.17    1.55
   0   2  -5  319.65   15.60
   3  -1   0   42.57    1.87
  -2   3  -2  616.42   34.99
   2  -3   2  627.06   28.80
   3   0  -2   72.24    4.27
   3   0  -2   69.58    4.32
   1   3   0    0.93    0.70
   1   3   0    1.20    0.51
  -1  -3   0    1.49    0.71
   0   2   3   19.42    1.25
   0   2   3   25.78    2.03
   0  -2  -3   19.25    1.54
   0   2   3   19.10    1.17
  -1  -2   5  627.97   28.91
   1   2  -5  636.62   16.56
   1   3  -4  186.99    6.31
  -1  -3   4  165.42    8.88
   2   2  -4    9.36    1.43
  -2  -2   4    6.99    1.01
   3   0   0  127.22    3.50
   3   0   0  132.67    4.47
   1  -3   4  514.93   13.09
  -1   3  -4  540.57   16.59
   2   1   2  376.18   17.37
   2   1   2  358.90   16.52
   2   1   2  391.67   22.28
  -2  -1  -2  375.45   21.36
   3  -1  -2  460.82   14.87
   3  -1  -2  499.46   23.96
   1   0  -5  318.36    8.23
  -1   0   5  343.57   16.56
  -2   3   1  417.13   23.63
   2   0   3  149.55    4.88
   2   0   3  148.46    8.22
  -2   0  -3  148.18    7.82
  -2   0  -3  153.15    7.31
   2  -2  -3   20.50    1.56
   2  -2  -3   17.58    0.84
   3  -1   1  680.61   15.98
   3  -1   1  653.55   15.93
  -3   1  -1  692.29   39.16
  -3   2   0    1.53    1.41
   3  -2   0    1.18    0.55
   3  -2   0    0.49    0.13
   0   0  -5   14.88    1.50
   0   0   5   13.94    1.01
   0   0  -5   15.58    1.14
   3   0  -3  519.30   12.65
   3   0  -3  545.70   29.26
   1  -3  -2   31.38    1.51
   1  -3  -2   29.52    1.05
  -1   3   2   29.57    2.09
  -1   3   2   25.61    1.74
   3   1  -2   54.21    3.38
   3   1  -2   49.03    2.16
  -3   2   1  203.48    6.11
   3  -2  -1  201.66    5.36
   3   1  -1  449.31   10.92
   3   1  -1  457.61   11.29
   3   1  -1  450.85   23.14
   2  -3   3  356.48    9.29
  -2   3  -3  337.97    8.86
   0  -4   2    5.28    1.32
   0   4  -2    4.89    1.30
   2   1  -5  659.55   33.60
  -2  -1   5  732.03   41.38
   1  -4   2   10.78    1.60
  -1   4  -2   12.97    1.92
   3  -2   1    1.49    0.67
   3  -2   1    2.09    0.40
  -3   2  -1   -0.52    1.12
   2   2   1  100.58    3.09
  -2  -2  -1   89.85    4.91
   2   2   1   96.07    2.98
   0   3  -5  264.87   14.67
   2   2   1   98.59    3.76
   0  -3   5  255.99    7.28
   3   0   1  433.44   13.00
   3   0   1  413.94   10.29
  -3   0  -1  399.65   10.59
  -1   2  -5    2.41    0.93
   1  -2   5    4.06    1.01
   0  -4   3  415.31   10.76
   0   4  -3  417.17   13.15
  -3  -1   3   86.50    2.92
   3   1  -3  100.19    3.40
   0   4  -1  142.65    3.83
   0   4  -1  142.76    5.29
   0  -4   1  125.88    6.46
   3  -1  -3   46.72    1.71
   3  -1  -3   45.88    2.75
   0  -3  -2 1010.96   32.14
   0   3   2 1007.18   26.56
   1  -1   5  120.03    3.86
  -1   1  -5  129.70    6.59
  -1   1  -5  125.07    6.90
   2   0  -5  106.00    2.97
  -2   0   5  119.64    3.80
  -1  -3  -1  110.43    3.30
   1   3   1  101.31    6.02
   1   3   1   98.37    3.09
  -1  -3  -1  101.43    3.48
   1  -4   3   58.58    2.80
  -1   4  -3   53.45    3.73
  -2  -3   2   13.89    1.32
   2   3  -2   13.63    1.48
  -2   2  -4  773.02   18.77
  -2   2  -4  767.76   21.59
   2  -2   4  796.28   19.35
  -1  -3   5  359.46   12.27
   1   3  -5  360.98    9.50
   3   1   0 1225.26   58.47
   3   1   0 1188.07   67.02
   3   1   0 1201.19   30.47
  -3   2   2 1130.60   28.41
   3  -2  -2 1055.00   29.39
   2   3  -3    0.86    1.69
  -2  -3   3    2.26    1.04
   2  -3  -2  371.36    9.91
  -2   3   2  376.07   10.61
   2  -1   4  106.58    3.61
  -2   1  -4  104.30    5.19
  -2   1  -4  111.83    4.03
  -2  -2   5   20.39    1.62
   2   2  -5   17.29    1.75
   1   1   4  346.20   19.81
  -1  -1  -4  389.16   10.14
  -1  -1  -4  338.64   19.35
   1   1   4  369.13   20.92
  -1   4   0   54.37    1.73
  -1   4   0   39.82    2.37
   1  -4   0   48.26    3.10
   3  -1   2  684.58   19.97
   3  -1   2  645.55   34.62
  -3   1  -2  668.87   18.68
  -3   1  -2  670.37   35.95
   1  -2  -4 1080.80   25.91
  -3   2  -2   24.49    1.93
   3  -2   2   28.02    2.18
  -3   2  -2   25.65    0.93
   1  -1  -5  120.10    3.79
  -2  -3   1   54.56    2.25
   2   3  -1   57.98    2.52
   2   3  -1   60.47    3.24
   1   2   3 1068.18   31.60
  -1  -2  -3  983.84   23.40
   1   2   3 1015.73   48.47
   1   2   3 1040.72   24.63
   3   0  -4  676.72   36.18
   3   0  -4  745.78   21.87
   0   4  -4  610.18   17.86
   0  -4   4  593.40   15.94
   1  -3   5  219.11   10.65
  -1   3  -5  221.29    6.44
   0   4   0   20.78    1.17
   0  -4   0   21.02    1.24
   0   4   0   21.49    1.97
   1   1  -6    4.34    0.97
  -1  -1   6    2.68    0.94
   3   1  -4  599.85   17.98
  -3  -1   4  563.25   14.62
   2   3  -4  358.26   10.72
  -2  -3   4  318.64   18.35
  -1  -2   6  124.51    4.22
   1   2  -6  122.04    6.69
   1   4  -2  257.85   12.30
  -1  -4   2  265.32   13.06
  -1  -4   3  131.02    4.51
   1   4  -3  141.04    7.81
   2   1   3  360.74   16.71
  -2  -1  -3  337.93    8.59
   2   1   3  345.88    8.59
   2   1   3  369.96   17.95
  -2   4  -1   48.51    1.37
  -2   4  -1   39.05    2.14
   2  -4   1   37.28    2.14
   0   2  -6   16.62    1.66
   0  -2   6   18.63    1.48
   3  -3   0  224.79    6.17
  -3   3   0  237.66    7.54
  -2   3  -4   66.90    3.03
   2  -3   4   70.42    2.86
  -1   0  -5 1168.73   27.57
  -1   0  -5 1034.14   24.86
   1   0   5 1169.37   29.54
   1  -4   4   10.75    1.72
  -1   4  -4   13.05    1.82
  -2   4  -2  189.75    5.57
  -2   4  -2  170.70    8.82
   2  -4   2  171.59    5.43
   0   1  -6  225.35   11.74
   0  -1   6  221.28   12.80
   3  -3   1   92.01    3.60
  -3   3  -1   97.18    3.26
   0   2   4   87.47    4.37
   0   2   4   83.88    2.25
   0  -2  -4   74.55    2.77
   2  -2  -4  140.62    4.83
  -3  -2   2   82.27    2.94
   3   2  -2   94.99    3.45
   0  -1  -5  290.71   16.76
   0   1   5  287.38    9.29
   0  -1  -5  338.94   17.27
  -3   0  -2  194.01    5.33
  -3   0  -2  200.32   10.93
   3   0   2  218.42    7.54
   3   0   2  216.62    6.76
   2  -1  -5  202.57    5.93
   1  -3  -3  247.70    6.29
   1  -3  -3  230.18    6.88
   3   2  -3  144.16    4.33
  -1   3   3  212.82   11.43
  -3  -2   3  128.39    4.41
   3   1   1    3.85    0.86
   3   1   1    6.23    1.20
   3   1   1    4.41    0.87
  -2   4   0  101.99    2.71
  -2   4   0   90.24    3.50
   2  -4   0   81.62    3.05
   2   0   4  140.04    4.16
  -2   0  -4  138.52    7.43
  -2   0  -4  138.03    4.63
   2   0   4  132.88    4.49
   3  -1  -4  143.41    4.03
   3  -1  -4  132.49    3.60
   1   4  -1  160.77    7.95
   1   4  -1  172.00    9.45
  -1  -4   1  177.37    4.97
   3  -2  -3   24.76    1.59
   3  -2  -3   25.52    1.20
  -3   3   1   59.64    2.37
   3  -3  -1   59.48    2.37
   3  -3  -1   61.58    1.56
   1   4  -4  227.17   12.78
  -1  -4   4  209.46   11.21
  -2  -2  -2  210.49    9.95
   1  -4  -1  159.96    4.99
   2   2   2  213.98    6.05
  -1   4   1  111.50    6.84
   1  -4  -1  148.92    4.74
  -1   4   1  173.50    4.57
   2   2   2  227.24    6.80
   2   2   2  227.27    6.40
   2   3   0  592.41   14.52
  -2  -3   0  610.31   14.84
   2   3   0  646.26   31.06
   3   2  -1  210.29    6.82
   3   2  -1  209.88   11.12
   3   2  -1  196.78    5.34
   1   0  -6  968.67   49.08
  -1   0   6  846.59   47.77
  -3   3  -2  104.54    3.59
   3  -3   2   95.84    5.12
   2  -4   3  570.40   14.43
  -2   4  -3  560.60   14.32
  -1  -3  -2  226.45   11.79
   1   3   2  233.22    7.95
   1   3   2  207.26    6.01
   0  -3   6  182.86    6.31
   0   3  -6  183.72    5.81
   2   1  -6  395.04   20.29
  -2  -1   6  480.51   13.09
   0  -4   5  103.34    4.19
   0   4  -5   97.50    4.13
  -3   2  -3   34.25    1.88
  -3   2  -3   40.08    1.50
   2   3  -5  132.73    4.31
   3  -2   3   45.53    2.39
  -2  -3   5  128.99    5.06
   2  -3  -3  464.18   21.27
  -2   3   3  456.59   25.72
  -3  -2   4  121.75    4.25
   3   2  -4  119.61    3.92
   1   3  -6   10.33    1.83
  -1  -3   6    4.59    1.27
   0   3   3  213.87    5.85
   0   3   3  229.52   11.76
   0  -3  -3  205.52    5.51
   0   3   3  214.23    6.75
  -3   1  -3  174.65   10.09
   3  -1   3  173.42    5.31
   3  -1   3  163.77    4.66
  -3   1  -3  178.07    5.87
   0  -4  -1  188.34    9.84
   0   4   1  169.25    9.12
   0   4   1  183.64   10.03
   0  -4  -1  193.65    5.10
   2   2  -6  173.69    5.38
   0   0   6  184.43    5.40
   0   0  -6  188.52    8.79
  -2  -2   6  204.72    5.95
   0   0  -6  185.35    6.68
   3   1  -5   75.89    2.62
  -3  -1   5   78.20    2.68
  -2   4   1    1.82    1.39
   2  -4  -1    1.18    1.02
   2  -4  -1    2.39    0.39
   3   0  -5  218.84   11.34
   3   0  -5  254.77    7.94
   1  -2   6  499.98   13.89
  -1   2  -6  464.09   12.80
   2  -2   5  122.80    7.49
  -2   2  -5  115.45    6.03
  -2   2  -5  114.92    3.94
  -2   0   6  384.82   20.61
   2   0  -6  318.72   14.69
   3  -3  -2   14.36    0.79
   1   4   0   12.09    1.19
  -3   3   2   13.93    1.12
   3  -3  -2   13.93    1.12
   1   4   0   10.82    1.27
  -1  -4   0   12.08    1.17
   3   2   0  201.67    7.04
   3   2   0  195.57    6.31
   3   2   0  203.21    9.65
   1   4  -5   19.67    2.06
  -1  -4   5   26.06    2.63
  -1   4  -5   24.45    2.41
   1  -4   5   22.12    1.80
  -2   1  -5  326.88   17.77
  -2   1  -5  329.15   15.42
  -1   1  -6  284.12    7.72
   1  -1   6  267.19   13.91
  -1   1  -6  291.27    8.97
   2  -1   5  323.77   15.86
   4  -1  -1 1528.01   36.20
   4  -1  -1 1442.58   39.87
  -4   1   1 1359.00   64.89
   3  -3   3  571.78   30.91
  -3   3  -3  517.07   26.65
  -3   3  -3  580.83   13.79
   2  -4   4  187.10    6.65
  -2   4  -4  189.27    6.08
  -1   3  -6  386.78   12.30
   1  -3   6  394.61   12.46
   2  -3   5    1.50    0.81
  -2   3  -5    2.28    0.87
  -2   3  -5    2.46    1.75
   3   1   2    3.55    0.88
   2   3   1  425.90   10.76
   3   1   2    3.13    0.75
  -3  -1  -2    4.63    1.03
   2   3   1  403.41   10.19
   3   1   2    2.26    0.76
   4  -1  -2   38.53    1.90
   4  -1  -2   41.51    2.74
   4   0  -2   84.90    4.87
   4   0  -2   79.70    2.97
   4   0  -1  435.12   12.09
   4   0  -1  429.65   10.48
   4   0  -1  424.22   11.41
   4  -1   0    5.39    0.65
   4  -1   0    6.99    1.25
  -4   1   0    5.53    0.95
   1  -2  -5  107.91    3.59
   3   0   3  155.46    4.44
  -3   0  -3  148.25    5.07
   3   0   3  146.75    7.15
  -3   0  -3  159.22    9.32
   1  -4  -2 1029.74   30.38
  -1   4   2 1113.85   26.60
   1  -4  -2 1121.76   50.85
   1   2   4  230.98    7.62
  -1  -2  -4  211.93    6.64
   1   2   4  221.28   11.04
   1   2   4  220.79    7.40
   1   1   5  110.08    3.20
   3   2  -5  584.10   16.04
  -1  -1  -5  108.52    4.27
  -1  -1  -5  116.71    6.86
  -3  -2   5  540.70   26.16
   3  -2  -4   53.92    2.10
   3  -2  -4   56.36    2.89
  -1   5  -2  347.28   18.38
  -1   5  -2  388.11    9.42
   1  -5   2  362.11   17.83
   2   4  -3    2.48    1.09
   3  -1  -5  303.54    7.94
   3  -1  -5  271.16    7.36
  -2  -4   3    0.58    1.09
   2   1   4    2.65    0.80
   2   1   4    1.52    0.74
  -2  -1  -4    0.67    1.35
   0   5  -3    0.85    2.33
   0  -5   3    0.46    1.78
  -1   5  -3    5.25    1.61
   1  -1  -6   48.75    2.40
   1  -5   3    6.48    1.19
   4   0  -3  172.54    4.98
   4   0  -3  166.18    8.00
  -3   4  -1   18.59    1.78
   3  -4   1   17.36    1.66
  -4   2   1  110.66    3.44
   4  -2  -1  113.77    5.89
   4  -2  -1  106.34    3.71
   0  -5   2   10.69    1.18
   0   5  -2   11.22    1.86
   0   5  -2   10.77    0.91
  -4   2   0  123.04    4.28
  -1  -2   7  476.08   12.43
   4  -2   0  124.45    6.74
   4  -2   0  119.12    5.97
   1   2  -7  571.83   17.25
   2   4  -2   22.52    1.57
   2   4  -2   21.75    1.91
  -2  -4   2   18.99    1.57
   2   3  -6  243.66    6.93
  -2  -3   6  262.45   13.97
   2  -2  -5    0.90    0.88
   4   0   0    5.34    1.30
   4   0   0    6.20    1.25
   4   0   0    6.42    0.92
   0   4  -6  137.19    5.40
   0  -4   6  128.56    7.73
   1  -5   1    0.85    1.59
  -1   5  -1    1.16    0.84
  -1   5  -1   -0.71    2.06
  -1  -1   7    2.54    1.54
   1   1  -7    0.55    0.52
  -3   4   0 1140.77   27.06
   3  -4   0 1025.95   30.30
  -2  -4   4  946.28   50.80
   2   4  -4  984.31   24.02
   2  -4  -2  182.49    4.89
   2  -4  -2  192.31   11.02
  -2   4   2  172.88    9.94
   1  -3  -4   71.56    4.52
   3   3  -3  159.16    4.79
   2   2   3  199.01    5.61
  -3  -3   3  154.03    5.10
   2   2   3  211.10   10.47
  -2  -2  -3  208.03    6.50
   2   2   3  214.69   12.38
   4  -1  -3   66.71    2.61
   4  -1  -3   61.15    2.29
   0  -2   7  168.75    5.40
   0   2  -7  169.83    5.06
  -3   2  -4  383.47   11.88
  -3   4  -2    3.01    1.20
   3  -2   4  411.76   10.75
   3  -4   2    1.90    0.94
  -3   2  -4  394.45   22.40
   3   2   1   95.55    3.30
   3   2   1   98.09    5.80
   3   2   1   98.17    6.02
   3   3  -2 1379.04   44.05
   3   3  -2 1401.58   33.43
  -3  -3   2 1322.47   38.72
   3  -3  -3   31.88    1.48
   0   4   2   10.00    1.28
   0   4   2   12.29    1.23
   3  -3  -3   38.19    2.25
   0  -4  -2   14.27    1.25
   0  -4  -2   12.37    1.14
  -3   3   3   35.09    1.27
   4  -1   1  153.29    5.39
  -4   1  -1  138.88    7.87
   4  -1   1  145.04    3.86
   0  -5   4  191.29    6.13
   0   5  -4  186.48   11.28
   1   4   1  568.48   14.19
  -1  -4  -1  604.03   34.21
   1   4   1  548.89   28.07
   0   2   5   33.30    1.23
   4  -2  -2   38.04    1.96
  -4   2   2   37.89    1.78
   0  -2  -5   33.91    2.20
   0   2   5   32.90    1.19
   4   1  -2  151.82    5.26
   4   1  -2  138.47    4.51
   0   5  -1  361.67    8.98
   0  -5   1  329.07   17.06
   0   5  -1  337.12   16.85
   4  -2   1   80.03    2.83
   4  -2   1   75.09    4.61
  -4   2  -1   77.88    3.39
   1   3   3   88.92    4.66
  -1  -3  -3   88.48    3.17
   1   3   3   91.65    2.72
   1   3   3   88.91    2.91
  -2   0  -5  584.94   33.28
   2   0   5  573.75   16.40
  -2   0  -5  634.77   18.86
   1   4  -6   70.77    4.34
  -1  -4   6   72.95    5.04
  -1   0  -6    2.98    0.81
   1   0   6    5.82    1.05
  -1   0  -6    3.88    1.40
   3   3  -4   97.59    3.47
  -3  -3   4   96.60    3.47
   2  -3  -4   69.31    2.56
   1  -5   4  183.67    9.62
  -1   5  -4  186.72    9.50
   0  -1   7    1.12    1.67
   0   1  -7    0.75    1.02
  -3   1  -4   28.59    2.28
   3   1  -6   31.59    1.89
   3  -1   4   27.24    1.76
  -3  -1   6   28.60    1.62
  -3   1  -4   26.92    1.58
   4   1  -3  815.58   24.50
   4   1  -3  859.62   23.10
   2   4  -1  134.28    7.60
   2   4  -1  117.59    4.03
  -2  -4   1  128.60    7.00
   0   1   6  590.54   16.59
   0  -1  -6  643.89   32.68
   0  -1  -6  589.31   31.81
   4   1  -1  204.08    5.54
   4   1  -1  212.29    6.02
   4   1  -1  214.07   12.51
   0   3  -7  194.85    9.98
   1   3  -7   54.88    2.78
   0  -3   7  179.07    6.02
  -1  -3   7   62.65    4.39
  -3   4   1   32.12    1.60
   3  -4  -1   32.50    2.29
   3  -3   4  433.81   14.61
  -3   3  -4  429.12   10.38
  -3   3  -4  437.86   13.64
  -2   5  -2    0.08    1.57
   2  -5   2    1.92    1.78
  -2   5  -2    0.97    0.31
   4   0  -4   21.90    1.81
   4   0  -4   23.82    1.65
  -3  -3   1   35.22    2.68
   3   3  -1   39.63    2.11
   3   3  -1   34.42    2.26
   2   1  -7   10.09    1.16
  -2  -1   7   12.59    1.45
   1  -5   0    9.90    1.31
  -1   4  -6  245.23    7.19
   1  -4   6  251.63    7.48
  -1   5   0   10.01    0.83
  -1   5   0    5.41    1.28
   3   0  -6  363.85   10.54
  -3   0   6  398.07    9.81
   2   4  -5  185.24    5.67
  -2  -4   5  178.38    5.93
   2  -4   5  196.14   10.19
  -2   4  -5  216.07    6.70
   2  -5   1   10.45    1.54
  -2   5  -1   15.64    0.79
  -2   5  -1   15.15    1.86
   2   2  -7    2.92    1.65
  -2  -2   7    1.99    1.62
   0   3   4  231.43    5.68
   0   3   4  222.27   12.96
   0  -3  -4  232.10    7.22
   0   3   4  210.23   12.06
  -3   4  -3    4.05    0.39
  -3   4  -3    5.84    1.29
   3  -4   3    4.97    1.47
   4   0   1  281.39    7.61
   4   0   1  309.11    8.26
   4   0   1  289.56    8.10
  -1   0   7    6.17    1.02
   1   0  -7    7.42    0.66
  -1  -5   3  647.15   29.85
   1   5  -3  648.34   19.76
   2  -5   3  420.55   23.06
  -2   5  -3  406.10   13.26
   3   2  -6  227.23    6.64
  -3  -2   6  227.82    7.61
   4   1  -4    2.40    0.81
   4   1  -4    2.88    1.20
   0  -5   5   21.23    2.42
   0   5  -5   25.36    2.49
   4  -3   0  148.26    5.32
  -4   3   0  146.84    4.51
   2   3   2    1.67    0.79
  -2  -3  -2    1.60    0.83
   4  -2  -3   46.57    1.99
   2   3   2    0.87    0.56
   2   3   2    4.36    1.23
   4  -2  -3   47.17    1.98
   4  -1  -4  516.18   12.66
   4  -1  -4  502.34   12.19
  -3  -3   5  224.74   13.18
   3   3  -5  260.66   14.46
   1   5  -2   81.09    4.15
   1   5  -2   81.70    4.83
  -1  -5   2   87.51    3.63
  -1  -5   4    2.10    1.66
   1   5  -4    1.24    2.03
  -2   2  -6    3.91    1.25
  -2   2  -6    3.05    1.09
   2  -2   6    5.35    1.46
   0   5   0  766.35   37.12
   0  -5   0  889.95   21.36
   0   5   0  851.94   20.29
   4   1   0    1.05    0.74
   4   1   0    1.12    0.65
   4   1   0    2.45    0.86
   4  -2   2    5.17    1.27
   4  -2   2    8.43    0.80
  -4   2  -2    5.61    1.28
  -3  -1  -3  545.84   13.56
   3   1   3  600.96   17.98
   3   1   3  600.46   14.89
   3   1   3  624.83   33.63
  -4   3   1   20.27    1.46
   4  -3  -1   23.49    1.74
  -4   3  -1  923.04   42.19
   4  -3   1  905.07   22.08
  -4   1  -2   13.77    1.62
   4  -1   2    8.35    0.92
   4  -1   2   10.05    1.24
  -2   5   0  286.10    8.70
  -2   5   0  277.73   15.40
   2  -5   0  245.73    8.02
   1  -4  -3  206.67    9.77
   1  -4  -3  205.61    6.68
  -1   4   3  181.72    5.23
  -1   4   3  184.86    5.22
  -1   5  -5  375.29   10.34
   1  -5   5  395.41   11.39
  -2   0   7    4.15    0.56
   2   0  -7    5.71    0.79
   1  -2   7  467.92   13.83
  -1   2  -7  451.13   11.53
   3  -2  -5  575.23   13.52
   3  -2  -5  611.35   29.16
  -1   2  -7  473.22   14.71
   2  -3   6  209.39    6.40
  -2   3  -6  208.78    6.43
  -2   3  -6  198.86    6.01
  -2  -4   0  416.71   10.54
   2   4   0  408.94   12.60
   2   4   0  455.71   11.46
   3   0   4  283.02    8.92
  -3   0  -4  283.22    7.47
  -3   0  -4  272.47   15.74
   3   0   4  285.49    7.60
   0   0   7   70.04    2.78
   0   0  -7   68.81    3.21
   0   0  -7   77.64    2.53
   3  -4  -2   16.01    1.59
   3  -4  -2   21.03    1.01
  -3   4   2   19.33    1.40
  -2   4   3   20.26    0.95
   2  -4  -3   20.59    1.03
   2  -4  -3   20.89    1.30
   3   3   0   92.08    3.58
   3   3   0   98.07    3.74
   3   3   0   91.50    4.86
  -2   5  -4  169.36    6.91
   2  -5   4  170.35    9.93
   2   3  -7  577.84   14.58
  -1   3  -7  115.84    4.07
   1  -3   7  119.40    4.37
  -2  -3   7  554.49   17.29
   2  -1   6   12.83    1.39
  -2   1  -6   14.50    1.71
  -2   1  -6   14.21    1.36
   3   2   2  367.11   10.87
   3   2   2  364.07   18.91
   3   2   2  374.49    9.61
   1   5  -1    8.46    1.17
   1   5  -1    6.42    1.21
  -1  -5   1    6.76    1.23
   3  -1  -6  491.88   15.73
  -1  -5   5   85.40    3.75
   1   5  -5   97.13    5.44
   3  -3  -4  476.98   14.05
   3  -3  -4  472.41   26.83
   4   2  -3  515.52   13.05
   4   2  -3  503.65   12.75
  -1   5   1   58.13    2.81
   1  -5  -1   69.66    3.77
   2   4  -6   14.80    1.75
  -1   5   1   66.39    2.74
  -2  -4   6   14.05    1.92
   0   4  -7  395.91   10.56
   0  -4   7  415.41   11.49
   4  -3  -2  108.86    3.92
   4  -3  -2  113.52    2.95
  -4   3   2  112.89    3.64
   4   2  -2   35.49    2.65
   4   2  -2   31.23    2.17
   4   2  -2   30.61    2.13
   4   0  -5   88.83    4.85
   4   0  -5   91.83    5.59
   1   4   2  410.43   10.60
   1   4   2  403.02   12.35
  -1  -4  -2  418.30   11.40
  -1  -4  -2  394.95   10.02
  -3   4  -4   82.66    3.74
   3  -4   4   97.79    3.87
  -3   4  -4  104.77    2.92
   4  -3   2  129.76    7.34
  -4   3  -2  130.96    4.60
  -1   1  -7   38.90    2.55
  -1   1  -7   42.72    2.13
   1  -1   7   40.19    2.16
   4   1  -5   56.35    2.54
   4   1  -5   60.47    2.81
  -1  -4   7  331.22   18.57
   1   4  -7  327.17   16.36
  -1  -2  -5    3.08    0.98
   1   2   5    5.11    0.78
   1   2   5    4.35    1.32
   1   2   5    2.89    0.58
   3  -2   5   26.87    2.13
  -3   2  -5   25.66    1.53
  -3   2  -5   26.86    1.89
   0   4   3  160.68    5.39
   0   4   3  141.22    6.88
   0  -4  -3  161.38    4.70
   1  -2  -6    2.17    1.25
  -4   0  -2  744.43   22.48
   4   0   2  804.18   23.95
   4   0   2  782.37   41.90
   4   2  -4   22.58    1.79
  -4  -2   4   20.35    2.12
   2  -5  -1  774.31   20.81
  -2   5   1  781.49   19.91
  -2   5   1  755.49   21.52
   2   1   5  335.97   11.44
  -2  -1  -5  368.98   18.10
   2   1   5  358.25    9.14
   0   5  -6  100.53    4.79
   0  -5   6   92.47    6.30
  -1  -1  -6  244.83   14.04
  -3  -3   6  220.82    6.49
  -1  -1  -6  207.06   11.07
   3   3  -6  235.60   11.90
   1   1   6  228.64    7.79
   2   2   4    4.68    1.14
  -2  -2  -4    5.83    1.00
   2   2   4    5.65    0.81
   2   2   4    6.03    1.02
   4   1   1  131.79    7.45
   4   1   1  119.02    3.95
   4   1   1  137.66    4.38
   4  -2  -4   83.16    4.64
   4  -2  -4   75.14    2.75
   2  -2  -6  244.71    6.81
   4   2  -1   43.46    2.12
   4   2  -1   39.85    2.27
   4   2  -1   41.13    2.46
  -3   3  -5  177.89    9.73
  -3   3  -5  185.71    6.48
   3  -3   5  176.84    5.53
   1  -3  -5  137.41    4.89
   1   2  -8  468.71   13.72
   3   1  -7  215.45    5.92
  -3  -1   7  239.87    6.43
  -1  -2   8  456.37   22.44
   0   5   1    0.85    1.49
   0  -5  -1    1.57    1.16
   0   5   1    3.15    1.22
  -4   2  -3  540.66   12.95
   4  -2   3  566.89   16.55
  -4   2  -3  575.67   17.66
  -2   4  -6  562.21   30.51
   2  -4   6  653.57   16.91
   4  -1  -5  571.23   27.49
   4  -1  -5  585.01   16.57
   2  -3  -5  197.25    5.65
  -3   5  -1   49.15    2.42
   3  -5   1   46.62    2.57
  -3   1  -5  583.34   14.55
  -3   1  -5  559.31   16.79
   3  -1   5  591.66   17.21
   1  -1  -7  441.44   12.46
  -1  -3  -4  136.61    5.08
   1   3   4  134.82    4.53
   1   3   4  126.92    3.72
   1   3   4  134.58    6.69
  -3   5  -2   36.31    2.63
   3  -5   2   39.60    2.61
  -1   4  -7   20.31    2.14
   1  -4   7   22.20    2.63
   3   2  -7   71.53    4.61
  -3  -2   7   74.08    4.52
   1  -5   6  348.75    9.91
  -1   5  -6  350.68    9.80
  -1  -1   8   83.98    4.58
   1   1  -8   84.78    2.91
  -4   1  -3   93.39    3.29
   4  -1   3   95.14    3.68
   1   5   0   36.38    2.05
  -4   1  -3   86.74    3.30
   1   5   0   36.63    2.34
  -1  -5   0   34.80    1.87
   4  -1   3   92.73    5.34
  -2   5  -5  314.25   16.90
   2  -5   5  317.62   10.63
  -3  -4   3   14.05    1.74
   3   4  -3   12.68    1.98
   0  -2   8   82.70    4.90
   0   2  -8   84.40    3.22
  -1  -5   6  401.94   19.08
   1   5  -6  520.90   17.59
  -2  -4  -1    8.17    1.27
   4  -3  -3  699.63   35.56
   4  -3  -3  660.88   21.37
   2   4   1    6.27    1.17
  -4   3   3  703.14   20.89
   2   4   1    6.56    1.22
   1   3  -8    3.77    1.09
  -1  -3   8    2.07    1.30
   3   4  -4   90.68    3.73
  -3  -4   4   76.55    5.11
  -3   0   7  628.89   16.13
   3   0  -7  529.78   12.90
  -3   5   0    4.08    0.84
   3  -5   0    4.52    1.45
   4   2  -5  170.95    9.28
  -4  -2   5  172.58    5.34
   3   3   1  565.35   17.38
   3   3   1  569.18   30.69
   3   3   1  561.29   31.97
  -4   4   0   77.29    4.25
   4  -4   0   75.49    3.38
   4  -3   3    2.31    1.07
  -4   3  -3    2.82    1.64
   0  -2  -6  414.45   10.90
   0   2   6  373.71   11.13
  -3   4   3  497.86   12.00
   3  -4  -3  488.13   22.30
  -2   0  -6   17.36    1.95
   2   0   6   18.91    1.77
   0   2   6  404.45   19.38
  -2   0  -6   19.18    1.52
   4  -4   1  150.96    7.96
  -4   4  -1  151.36    5.17
   0   3  -8  173.47    6.03
   0  -3   8  177.89   10.77
   2   5  -3  147.81    5.11
  -2  -5   3  150.75    4.93
   2   3   3  220.48    6.61
   2   3   3  217.48    7.22
  -2  -3  -3  192.03   11.27
   2   3   3  214.64    5.80
  -3   5  -3  102.96    4.61
   3  -5   3  106.79    4.56
  -3  -4   2   85.67    3.80
   3   4  -2   86.13    3.14
   3   4  -2   97.62    4.11
  -2  -2   8  408.87   10.74
  -2  -5   4    9.73    1.72
   2   5  -4   12.66    1.87
   2   2  -8  409.20   11.58
   4   2   0  760.61   20.70
   4   2   0  802.99   19.73
   4   2   0  742.17   18.29
   1   0   7   12.53    1.28
  -1   0  -7    7.16    0.95
  -1   0  -7    9.78    1.65
   2   1  -8   13.05    1.24
  -2  -1   8   10.55    1.26
   0  -3  -5  843.57   20.52
   0   3   5  899.67   21.01
   0   3   5  829.02   42.08
   2   4  -7    5.93    1.54
  -2  -4   7    3.15    1.25
  -1   6  -3  600.98   33.97
   0  -1   8  594.92   15.75
   0   1  -8  635.18   15.85
  -1   6  -3  616.72   16.35
   1  -6   3  576.78   19.23
   0   1  -8  606.76   27.78
  -1   5   2  196.49   10.84
  -1   5   2  197.42    5.75
   1  -5  -2  218.97    5.98
   1  -5  -2  211.15   11.56
  -4   4   1   63.55    3.53
   4  -4  -1   59.57    2.90
   3   1   4    2.24    0.83
  -3  -1  -4    2.34    0.76
   3   1   4    3.48    1.27
   3   1   4    6.10    1.29
   3   4  -5  162.80    8.29
  -3  -4   5  142.51    5.04
   1  -6   2  331.53    9.08
   4  -4   2   58.62    3.21
  -4   4  -2   60.60    2.93
  -1   6  -2  332.91    9.81
  -1   6  -2  353.68    8.83
   4   1  -6  572.30   18.60
  -3   4  -5   33.43    2.45
   3  -4   5   33.97    2.43
  -4  -1   6  628.49   32.20
  -3   4  -5   36.06    2.46
   0  -1  -7  504.27   24.60
   0   1   7  478.76   12.86
   2   5  -2  396.85   18.77
   2   5  -2  400.64   10.20
  -2  -5   2  390.89   10.84
  -1   4   4   11.56    0.66
  -1   4   4   12.93    0.60
   1  -4  -4   14.23    1.37
   4   0  -6   19.31    1.29
   4   0  -6   19.72    1.67
   0   6  -3  388.42   13.66
   0  -6   3  325.22    9.60
   0   6  -3  361.83    9.21
   2  -4  -4  177.49    9.82
   2  -5  -2   14.32    0.95
  -2   5   2   14.41    1.26
   2  -5  -2   14.88    1.25
   2   5  -5    5.90    1.50
  -2  -5   5    2.62    1.15
   3  -2  -6   64.61    3.82
  -1   6  -4   29.89    2.57
   3   2   3  487.53   26.30
   1  -6   4   35.61    2.78
   3   2   3  534.36   25.92
  -3  -2  -3  486.91   12.27
   3   2   3  527.33   24.40
   0   6  -4    2.48    1.76
   0  -6   4    3.43    1.54
   3  -5  -1   56.69    2.77
  -3   5   1   61.77    3.60
  -2   2  -7  225.73    6.35
  -2   2  -7  241.33   12.84
   2  -2   7  229.70    6.54
   0  -6   2    1.26    1.77
   0   6  -2    2.36    1.71
   0   6  -2    0.83    0.51
   5  -1  -1    2.54    0.68
   4   1   2   13.28    1.45
   4   1   2   13.72    1.63
   5  -1  -1    2.34    1.02
   5  -1  -1    1.24    0.77
   4   1   2   16.82    1.58
   2   3  -8  160.80    5.21
   5  -1  -2   38.37    2.44
   5  -1  -2   34.18    1.41
   5  -1  -2   34.17    2.42
  -2  -3   8  145.73    5.02
  -2   3  -7  195.47    9.98
   3  -3  -5   56.28    3.68
   3   3  -7   77.69    4.90
  -2   3  -7  203.41    6.03
   2  -3   7  234.59    7.92
  -3  -3   7   78.87    3.51
   3   4  -1   32.82    2.15
   3   4  -1   28.04    2.43
  -3  -4   1   33.49    2.26
  -4   0  -3  114.74    4.05
  -4   0  -3  118.97    4.08
   4   0   3  113.21    5.97
   4   0   3  122.70    4.34
   1   0  -8   30.12    2.64
   1   0  -8   34.13    1.45
  -1   0   8   37.85    1.76
   0  -5   7  221.70    7.39
   0   5  -7  235.66   13.47
  -3   0  -5  314.66    9.11
   3   0   5  325.05    8.46
  -3   0  -5  310.12    8.33
  -1   6  -1   66.78    3.74
   1  -6   1   69.51    3.39
  -1   6  -1   73.67    4.81
   4  -2  -5  190.87    5.32
   4  -2  -5  213.52    7.13
   1   4   3  105.77    5.49
  -4  -3   3   39.76    3.12
  -1  -4  -3  106.68    3.91
   1   4   3  113.06    3.86
   1   4   3  102.63    3.75
   4   3  -3   37.33    2.56
  -3   5  -4  163.09   10.01
   3  -5   4  166.37    5.95
  -3   5  -4  191.72    4.82
   5   0  -2   13.48    1.57
   5   0  -2    8.33    1.61
   5   0  -2   10.48    1.04
   0   4  -8   26.25    2.20
   0  -4   8   21.31    2.56
  -4  -3   4  149.14    5.00
   4   3  -4  182.93    5.77
  -2   6  -2  118.05    4.76
  -2   6  -2  144.09    4.52
   2  -6   2  132.38    8.19
   1   4  -8    1.59    2.46
  -1  -4   8    1.05    2.33
  -4  -2   6  132.38    4.45
   4   2  -6  130.99    6.89
   5  -2  -1    2.94    0.97
  -5   2   1    5.85    0.96
   5  -2  -1    4.98    0.67
   2   0  -8  326.02    8.08
  -2   0   8  298.12    7.38
   0   5   2    1.65    0.83
   0  -5  -2    2.19    0.71
   0   5   2    1.11    0.64
   4  -2   4  190.11    6.65
  -4   2  -4  196.07    5.87
  -4   2  -4  207.33    5.55
   0  -5  -2    1.62    0.73
   3  -1  -7    7.41    0.65
   3  -1  -7    6.86    0.51
   5  -1   0  569.67   14.36
   5  -1   0  535.95   13.72
   4  -4  -2   23.22    1.90
   4  -4  -2   30.00    1.01
   5  -1   0  537.61   15.90
  -4   4   2   25.94    1.35
  -2   6  -3   37.70    2.97
  -2   6  -3   40.40    1.43
  -1  -5  -1  143.43    8.45
   1   5   1  133.64    5.03
   1   5   1  145.13    4.77
   2  -6   3   40.52    3.14
   5   0  -1   22.58    2.15
   5   0  -1   29.38    1.63
   5   0  -1   28.49    1.97
   4   3  -2   14.80    1.66
   2   5  -1  562.38   14.42
   5  -1  -3   12.80    1.37
   4   3  -2   15.11    1.83
  -2  -5   1  569.58   32.46
   5  -1  -3   11.17    1.59
   2   5  -1  519.84   14.45
   4   3  -2   16.48    2.03
   5   0  -3   46.58    3.18
   5   0  -3   41.44    2.16
   1  -2   8    2.97    1.21
  -1   2  -8    3.14    1.16
  -1   2  -8    1.81    0.72
   4  -4   3   31.99    2.32
  -4   4  -3   40.55    2.96
   1   5  -7  222.95   13.34
   0   6  -5  491.93   15.68
   4  -3  -4   14.05    1.14
   4  -3  -4   14.98    1.04
   0  -6   5  427.47   13.92
  -1  -5   7  210.37   12.37
   4  -3  -4   14.30    1.34
  -1   3  -8   81.80    3.76
   1  -3   8   77.45    4.60
  -2   5  -6   28.68    2.55
   2  -5   6   31.37    3.18
   3   4  -6  231.54   12.57
  -3  -4   6  181.77    5.86
   4  -1  -6   60.04    3.55
   4  -1  -6   57.54    2.35
   5  -2   0    8.82    0.74
  -5   2   0    8.51    1.34
   5  -2   0   11.04    1.64
   5  -2  -2  534.61   17.51
   5  -2  -2  525.75   13.31
   5  -2  -2  511.62   23.32
   0   4   4  393.12   12.20
   0   4   4  474.12   12.59
   0   4   4  383.68   18.61
   0  -4  -4  429.82   13.37
  -1   6  -5   24.82    2.75
   1  -6   5   28.42    2.52
   3  -2   6  134.54    4.53
  -3   2  -6  125.64    4.07
  -3   2  -6  128.38    5.15
   0  -6   1    7.34    1.19
   0   6  -1    8.15    0.97
   0   6  -1    9.02    2.20
  -4   3  -4   26.85    2.42
  -4   3  -4   29.21    1.70
   4  -3   4   37.19    2.51
  -2   6  -1    5.95    1.71
   2  -6   1    7.09    1.55
  -2   6  -1    7.80    0.73
   2   5  -6  137.97    7.32
  -2  -5   6  136.93    8.59
   2  -1   7  481.09   13.02
  -2   1  -7  487.47   22.78
  -2   1  -7  475.74   11.99
   3  -3   6  203.70   11.04
  -3   3  -6  244.69   12.39
  -3   3  -6  254.21    6.95
   4   2   1  233.33   12.35
   4   2   1  225.55    7.10
   4   2   1  203.92    6.12
   1  -5   7   14.87    2.24
  -1   5  -7   24.18    2.79
   0   0   8  165.57    5.51
   2  -4   7   13.25    1.72
  -2   4  -7   10.17    1.41
   0   0  -8  174.84    8.23
   0   0  -8  161.43    5.23
  -4   1  -4   27.39    1.66
   4   3  -5  267.02   13.43
   2   4   2  117.33    4.10
  -4   1  -4   31.56    2.12
   4  -1   4   30.26    1.72
  -4  -3   5  240.78    8.74
   2   4   2  104.01    3.59
   2   4   2  114.93    4.36
   4  -1   4   29.18    2.04
   2  -6   4  205.72    8.09
  -2   6  -4  227.11    7.53
   3   3   2    1.19    1.45
   3   3   2    1.97    1.62
   3   3   2    0.65    0.63
   3  -4  -4  141.87    4.01
   3  -4  -4  149.22    8.53
  -1  -6   3  193.75    5.98
   1   6  -3  197.25    5.45
   1   6  -3  212.91    7.22
  -1   6   0  365.73   10.65
  -1   6   0  360.52   17.22
  -1  -6   4  163.27    5.85
   1   6  -4  187.59    7.21
   1  -6   0  364.23    9.40
  -3  -1   8  177.41    4.98
   3   1  -8  169.27    6.14
   5   0   0  569.06   16.75
   5   0   0  578.62   16.55
   5   0   0  560.76   17.16
   5   0  -4  771.73   22.19
   5   0  -4  705.45   17.38
   2   2   5    8.04    1.03
   2   2   5   12.47    1.82
  -2  -2  -5    7.33    1.41
   4   3  -1  193.29    5.93
   2   2   5    7.59    1.07
   4   3  -1  196.36    6.71
   4   3  -1  188.56    6.09
  -3  -2   8  315.33    8.55
   3   2  -8  259.06    7.10
   1   2   6    1.33    1.02
   3  -5  -2  394.07    9.49
   3  -5  -2  338.26   10.43
  -1  -2  -6    1.02    1.54
   1   2   6    0.81    0.44
  -3   5   2  354.72    8.89
   5  -2   1  148.96    5.16
   5  -2   1  150.30    5.12
  -5   2  -1  147.09    4.73
   3   4   0   80.74    3.42
   3   4   0   75.25    3.17
   3   4   0   79.44    3.19
   1  -1   8  354.62   16.64
  -1   1  -8  348.24   16.50
  -1   1  -8  369.38   20.03
   5   1  -3   10.11    1.55
   5   1  -3   12.25    1.51
   5   1  -2  295.96    9.33
   5   1  -2  324.85    8.89
   5   1  -2  308.81    8.32
   5  -2  -3  375.70   11.62
  -5   1  -1  133.38    5.06
   5  -1   1  144.99    4.14
   5  -2  -3  361.16   12.18
   5  -1   1  150.37    4.99
   5  -1  -4  263.30   12.48
   5  -1  -4  254.90    6.79
  -2  -1  -6  675.54   34.73
   2   1   6  732.87   19.03
   1  -2  -7    3.95    1.10
   2   1   6  673.92   34.42
   2  -2  -7  721.50   20.92
  -1   4  -8  402.72   12.89
   1  -4   8  448.83   12.31
   3  -1   6   47.78    3.04
   1  -3  -6   18.29    1.66
  -3   1  -6   47.66    2.36
  -3   1  -6   49.50    2.36
   2  -3  -6   92.60    4.16
  -2   6   0  293.99    9.38
  -2   6   0  290.14   16.56
   2  -6   0  310.21   17.02
   1   6  -2    5.03    1.04
   1   6  -2    4.70    1.28
  -1  -6   2    5.11    1.29
  -1  -6   5    3.91    1.08
   1   6  -5    1.03    2.16
   2   4  -8  182.48    5.99
  -4  -1   7  272.25    9.42
  -2  -4   8  169.56    5.76
   4   1  -7  277.68    8.60
  -3   5  -5  231.66    7.26
  -3   5  -5  220.71    6.91
   3  -5   5  251.10    7.84
  -5   3   0   42.38    2.64
   5  -3   0   40.60    3.06
  -1   5   3   40.46    2.46
   1  -5  -3   35.90    2.59
  -1   5   3   35.41    2.00
   1  -5  -3   41.39    1.68
   0   6  -6  237.49   12.05
   1   3   5  150.21    4.26
   0  -6   6  226.39   11.88
   1   3   5  158.22    9.17
   1   3   5  137.64    4.83
  -1  -3  -5  152.53    4.82
  -5   3   1   32.36    1.87
   5  -3  -1   37.00    1.29
   5  -3  -1   28.50    2.45
  -1  -1  -7  120.40    4.99
   1   1   7  122.22    4.45
  -3   4  -6  257.67    8.27
   3  -4   6  299.29    8.75
  -3   4  -6  281.39    8.12
  -1  -2   9   45.47    3.30
   1   2  -9   39.34    2.25
   2  -5  -3   18.03    1.43
   2  -5  -3   17.01    0.89
  -2   5   3   16.89    0.89
   5   1  -4   60.03    2.84
   5   1  -4   60.46    2.81
   2   5   0   38.40    2.51
  -2  -5   0   35.68    2.04
   2   5   0   40.04    2.96
   5   1  -1  307.54   15.10
   4  -4  -3  348.73   17.02
   5   1  -1  285.28    8.66
   5   1  -1  294.18    8.31
   4  -4  -3  376.40    9.06
  -4   4   3  392.44   22.29
  -4   5  -1    4.04    1.11
   4  -5   1    1.83    0.97
  -2  -3  -4  970.34   44.43
   2   3   4  958.51   25.67
   2   3   4  965.92   44.01
   2   3   4  967.74   23.80
   4  -4   4   69.43    3.40
   0   6   0   -1.54    2.19
  -4   4  -4   68.55    3.31
  -4   4  -4   67.25    1.89
   0   6   0    0.79    0.63
   0  -6   0    0.37    1.48
   4   0  -7   77.71    2.95
   4   0  -7   81.86    3.10
  -3   0   8   12.66    1.03
   3   0  -8    8.71    0.92
  -1   6  -6   48.55    3.26
   1  -6   6   49.16    3.92
  -1  -3   9    0.17    2.16
   1   3  -9    2.94    2.07
  -2   6  -5  201.74    7.70
   2  -6   5  203.93    7.63
  -4  -3   6    1.42    0.93
   4   3  -6    4.27    1.44
   5  -3   1   27.10    2.61
  -5   3  -1   29.63    1.91
   3   4  -7  366.08   12.69
  -3  -4   7  387.48   10.78
   4  -5   0   26.91    2.06
  -4   5   0   27.69    2.08
   4   1   3   76.41    3.36
   4   1   3   72.98    2.92
   4   1   3   83.53    4.78
   4  -5   2  152.74    5.76
  -4   5  -2  185.86   11.12
   5  -3  -2  461.96   26.03
   5  -3  -2  438.95   11.29
  -5   3   2  447.83   21.74
  -4  -2   7    1.84    1.03
   4   2  -7    1.25    1.70
   1  -1  -8    9.04    1.58
   2   5  -7    7.72    1.78
  -2  -5   7    4.78    1.86
   3   3  -8    0.33    1.66
  -3  -3   8    0.75    1.95
   2  -1  -8   78.36    3.71
   5   0   1  245.33    6.59
   5   0   1  252.69    7.40
   5   0   1  258.02    9.20
   5   0  -5   63.96    3.77
   5   0  -5   70.31    2.83
   0  -2   9   56.04    2.86
  -2  -2   9    2.56    1.43
   1   1  -9  486.84   23.49
   0   2  -9   51.97    2.45
   2   2  -9    0.66    1.44
  -1  -1   9  552.93   29.87
  -3   6  -2  633.09   17.85
   3  -6   2  612.49   15.74
   0  -5   8   23.18    2.75
   0   5  -8   19.01    2.22
   0   3  -9   15.88    1.72
   0  -3   9    6.18    1.71
  -4   0  -4  286.25   14.28
  -4   0  -4  269.01    7.22
   4   0   4  289.49    8.20
   4   0   4  284.17   15.65
   5  -2   2  165.02    4.55
  -3  -1  -5    8.92    1.38
   3   1   5    6.25    1.26
   3   1   5    9.77    1.32
   3   1   5    8.15    1.25
  -5   2  -2  154.62    8.14
   5  -2   2  174.02    6.61
   2  -4  -5  981.41   55.52
   4  -2  -6   39.12    2.11
   4  -2  -6   39.76    1.66
   4   3   0   -0.07    1.08
   4   3   0    1.69    1.01
   4   3   0    1.41    0.80
  -2   0  -7    0.55    2.16
  -2   0  -7    0.88    0.59
   2   0   7    0.74    1.35
   1  -4  -5   21.27    1.86
   3   2   4    6.85    1.26
   3   2   4    5.33    1.23
   3   2   4    6.98    1.17
  -3  -2  -4    3.33    0.96
   1   6  -1  146.04    4.43
   1   6  -1  141.19    5.12
  -1  -6   1  155.35    8.06
   1   5   2    0.79    0.68
   1   5   2    3.75    1.74
  -1  -5  -2    1.72    0.64
   5  -2  -4   34.12    1.87
   3  -6   1  147.66    7.83
   5  -2  -4   31.59    2.30
  -1  -6   6  171.85   10.59
  -3   6  -1  173.73    5.95
   1   6  -6  191.74    6.83
   0  -2  -7   14.13    1.87
   0   2   7   13.47    0.78
   0   2   7   13.77    0.95
   4  -3  -5    1.10    0.40
   4  -3  -5    0.95    1.07
   4  -3  -5    2.12    1.69
  -1   6   1  243.90    8.35
  -1   6   1  233.34    7.49
   1  -6  -1  248.46    6.65
   3  -6   3   32.91    2.95
  -3   6  -3   21.50    2.51
  -1  -5   8  138.68    6.16
   1   5  -8  128.77    5.41
   3   5  -4  674.77   21.08
  -3  -5   4  598.11   18.41
   4   2   2  158.74    4.96
   4   2   2  151.15    8.30
   4   2   2  159.53    5.26
   0   3   6  119.80    5.91
   0  -3  -6  114.46    4.48
   0   3   6  116.35    3.02
  -2  -1   9  338.68    9.23
   2   1  -9  358.67   11.02
   5   1  -5   11.04    1.46
   5   1  -5    9.87    1.41
   3  -3  -6   56.55    2.72
   3  -2  -7  184.61   10.03
   5  -1   2    2.27    0.97
  -5   1  -2    4.97    1.38
   5  -1   2    2.00    0.63
   5   1   0   93.66    3.72
   5   1   0   93.60    3.67
   5   1   0   90.29    3.26
  -4   2  -5   43.12    2.53
  -4   2  -5   46.52    2.21
   4  -2   5   42.90    2.64
   0   5   3  659.26   33.78
   0  -5  -3  684.92   16.91
   0   5   3  660.34   20.09
  -2   5  -7   -0.59    1.43
   2  -5   7    2.51    1.71
   4  -5  -1  288.83   10.11
   3   5  -3  367.51   18.35
   3   5  -3  385.11   21.00
  -4   5   1  325.38   15.14
  -3  -5   3  326.33   16.23
   5  -1  -5  108.58    4.19
   5  -1  -5  105.75    3.62
   4  -5   3  425.62   12.54
  -4   5  -3  436.96   11.72
  -4   3  -5   67.77    3.23
  -4   3  -5   65.61    2.29
   4  -3   5   65.65    3.16
   2   3  -9   20.12    2.26
  -2  -3   9   22.60    2.30
  -2   6   1    0.05    1.22
  -2   6   1    6.40    1.09
   2  -6  -1    0.89    1.24
   1   4   4   37.50    2.69
   1   4   4   41.08    1.71
  -1  -4  -4   35.33    2.70
   1   4   4   40.51    2.37
   5  -3   2  348.38   12.19
  -5   3  -2  329.77    9.02
  -3  -5   5   11.67    1.78
   3   5  -5   10.78    1.68
   1   0   8   23.81    1.62
  -1   0  -8   26.49    1.51
  -1   0  -8   27.61    2.29
   3  -5  -3  113.71    3.83
   3  -5  -3  122.62    3.60
   3   4   1  811.07   23.26
   3   4   1  771.20   37.29
  -3   5   3  116.64    4.02
   3   4   1  870.74   21.34
   5   2  -3    2.73    1.03
   5   2  -3   10.38    1.35
   5   2  -3    7.81    1.53
   5  -3  -3  101.13    6.10
   5  -3  -3  101.61    3.96
   4  -1  -7   25.37    1.66
   4  -1  -7   24.79    1.82
  -2   3  -8   24.56    2.08
   2  -3   8   30.71    2.81
  -2   3  -8   31.31    2.32
   1   4  -9  595.69   34.09
  -1  -4   9  699.66   40.23
   0   1  -9   74.18    2.92
   0  -1   9   70.31    3.92
   0   1  -9   77.37    4.62
   3  -6   0    2.18    1.30
  -3   6   0    2.10    0.75
   3   0   6   40.35    2.65
  -3   0  -6   44.69    2.90
  -3   0  -6   43.86    2.59
   0  -6   7   74.67    4.13
   0   6  -7   71.95    5.18
  -1   5  -8   96.90    4.10
   1  -5   8   97.43    4.69
   0   1   8  222.72    5.61
   0   1   8  199.17    5.57
   0  -1  -8  214.66   10.65
   0   4  -9  377.68   12.25
   0  -4   9  396.79   11.26
   5   2  -4    0.37    1.59
   5   2  -4    0.44    1.54
   2  -2   8   98.58    3.82
  -2   2  -8   88.46    3.63
  -2   2  -8   92.27    3.75
   5   2  -2  461.33   13.92
   5   2  -2  425.25   12.56
   5   2  -2  450.78   15.25
   3  -6   4   20.58    2.70
  -3   6  -4   13.80    2.09
  -3   6  -4   15.30    0.59
  -4  -4   4   73.87    3.72
   4   4  -4   72.02    3.71
  -3   6  -4   13.55    0.93
   3   5  -2   46.25    2.56
  -3  -5   2   45.52    3.02
   3   5  -2   48.81    3.37
  -4  -4   3    7.25    1.68
   3   3   3    0.68    0.56
   2   4   3    1.98    0.74
   2   4   3    3.31    0.91
   2   4   3    3.67    1.13
   3   3   3    0.80    1.63
   4   4  -3    7.14    1.30
  -2  -4  -3    2.23    0.70
   4   4  -3    5.04    1.09
   3   3   3    2.35    2.00
  -3  -3  -3    1.14    1.29
  -2   6  -6   23.18    2.74
   2  -6   6   22.84    2.35
  -3   5  -6  143.49    4.35
  -4   1  -5  196.56    6.10
   4  -1   5  183.37    6.22
   3  -5   6  151.35    5.88
  -4   1  -5  185.86    6.93
  -3   5  -6  145.39    8.48
  -5   4   0  189.71    5.59
   5  -4   0  162.96    5.51
   2   6  -4   29.27    2.60
  -2  -6   4   27.34    2.19
   0   6   1   49.64    2.91
   0   6   1   54.66    3.49
   0  -6  -1   60.08    2.62
   3  -4  -5   89.50    5.47
   2   5   1    0.22    1.38
  -2  -5  -1    1.55    1.28
   2   5   1    3.00    1.30
   3  -3   7  175.12    6.15
  -3   3  -7  169.10    5.47
  -4  -3   7  107.13    6.14
  -3   3  -7  164.25    5.97
   4   3  -7  114.33    7.08
   4  -4  -4   44.34    2.57
   4  -4  -4   41.99    2.02
   4  -4  -4   43.12    1.57
   0   4   5   60.33    1.82
   0  -4  -5   57.02    2.65
   0   4   5   56.17    2.25
  -1   6  -7    1.79    1.63
   1  -6   7    0.72    2.38
  -2  -6   3   30.72    2.34
   2   6  -3   35.64    2.64
   2   6  -3   34.26    2.44
   5  -4   1    0.13    1.93
  -5   4  -1    0.02    1.27
  -4  -4   5  547.26   25.63
   4   4  -5  632.63   16.52
   4  -4   5  273.45   13.33
  -4   4  -5  286.82   16.35
  -4   4  -5  298.05   16.70
  -3   2  -7  128.76    4.60
  -3   2  -7  141.69    8.61
   3  -2   7  139.36    7.17
   3   5  -6    6.11    1.39
  -3  -5   6    3.92    1.27
   1   0  -9   37.68    2.62
   5  -4  -1  415.57   12.11
  -5   4   1  429.62   20.91
  -1   0   9   34.89    1.66
   1   0  -9   40.84    1.44
  -2   4  -8   24.81    2.23
  -2   4  -8   32.49    2.27
   2  -4   8   30.34    2.50
   2   6  -5   83.07    5.62
  -2  -6   5   80.11    3.99
   1   6   0  359.07   16.76
   1   6   0  346.71   11.53
  -1  -6   0  393.37   18.32
   5   0   2   66.71    4.65
   5   0   2   69.02    3.24
   5   0   2   67.81    2.70
  -1  -6   7   30.26    2.91
   1   6  -7   33.03    2.93
  -4   5   2  208.83    5.61
   4  -5  -2  193.89   10.32
   1  -3   9  103.90    4.09
   5   0  -6    5.78    1.29
   5   0  -6    4.03    0.98
  -1   3  -9  103.96    4.09
  -2   0   9  270.17    8.08
   2   0  -9  278.86   14.27
   4   4  -2  472.14   12.25
  -4  -4   2  431.93   12.14
   4   4  -2  438.82   20.65
   4  -5   4  248.50    9.17
  -4   5  -4  250.60   14.21
   5   2  -5  205.05    7.71
   5   2  -5  204.75    7.09
  -5   2  -3  467.11   14.06
   5  -2   3  487.14   23.90
   5   2  -1   19.94    2.02
   5   2  -1   18.49    1.97
   5   2  -1   16.22    1.64
  -3  -4   8   13.61    2.22
   3   4  -8   17.14    2.09
  -4  -1   8  150.88    8.25
   4   1  -8  129.82    4.08
   5   1  -6  102.15    6.31
   5   1  -6  114.33    4.38
  -2  -5   8  333.49   19.65
   2   5  -8  360.54   19.22
   5   1   1    0.74    1.62
   5   1   1    1.34    0.97
   5   1   1    0.62    1.71
   4   3   1   49.55    2.72
   4   3   1   50.23    2.66
   4   3   1   44.09    2.43
  -1   2  -9   99.92    5.70
   3   2  -9  274.30    9.06
   1  -2   9   97.01    5.28
  -3  -2   9  297.38    8.55
  -1   2  -9   85.75    3.71
   5  -2  -5    7.95    1.22
   5  -2  -5    8.02    0.96
   2  -5  -4   67.76    2.59
  -2   5   4   65.25    1.67
   2   4  -9    6.81    1.53
   1  -7   3   16.75    2.25
  -1   7  -3   18.74    2.46
  -1   7  -3   15.85    1.18
  -2  -4   9    3.72    2.27
  -1   5   4    2.43    0.36
   1  -5  -4    4.44    1.05
  -1   5   4    1.17    0.39
  -3  -1   9   16.71    1.35
  -3   6   1  156.13    4.58
   3   1  -9   20.27    1.70
   3  -6  -1  158.99    8.71
   3  -4   7   24.73    2.51
  -3   4  -7   25.59    2.30
  -3   4  -7   19.60    1.81
   5  -3   3   56.75    3.16
  -5   3  -3   48.46    2.78
  -1   7  -4  153.55    6.36
   1  -7   4  151.81    9.46
  -1   7  -4  145.54    8.50
  -2   1  -8  239.25    7.17
  -2   1  -8  227.12    7.46
   2  -1   8  223.28    6.42
   2   6  -2  301.87    8.33
  -2  -6   2  267.89    7.53
   2   6  -2  266.52    8.59
   5  -4   2   37.06    2.83
  -5   4  -2   38.67    2.91
   4   2  -8   27.75    1.95
  -4  -2   8   24.71    2.27
  -3  -5   1  117.78    4.53
   3   5  -1  122.30    4.41
   3   5  -1  116.88    7.52
   5  -3  -4   15.58    1.45
   5  -3  -4   20.24    1.44
  -5   4   2   49.68    2.16
   5  -4  -2   50.84    2.74
  -1   6   2   81.59    3.40
   1  -6  -2   85.20    3.08
   1  -7   2    5.44    1.27
  -1   7  -2   10.45    1.86
  -1   7  -2    6.11    0.85
  -1   6   2   83.44    3.23
  -5   1  -3   53.31    3.50
   5  -1   3   50.53    2.93
   5  -1   3   47.65    2.16
  -3   6  -5   78.98    4.81
  -3   6  -5   83.10    5.96
   3  -6   5   80.28    4.33
  -2  -6   6  466.59   23.11
   2   6  -6  477.27   16.63
   2  -6  -2    1.42    1.13
  -2   6   2    1.84    1.24
  -4  -4   6    1.94    1.23
   2   2   6  234.77    8.11
   4   4  -6    2.70    1.13
  -2  -2  -6  233.99    6.88
   2   2   6  232.52   13.46
   0   7  -4    6.40    1.03
   0   7  -4    6.14    1.69
   0  -7   4    3.21    1.30
  -1   4  -9  217.33    8.21
   1  -4   9  200.06    6.58
   4   0  -8    9.28    1.07
   4   0  -8    8.63    1.04
   5  -1  -6  163.28    4.63
   5  -1  -6  160.29    5.28
   0   7  -3  142.01    6.08
   0   7  -3  125.91    3.99
   0  -7   3  135.35    4.90
   4   1   4  177.48    5.72
   4   1   4  176.05    5.52
  -4  -1  -4  149.70    5.24
   4   1   4  160.93    5.17
  -3   1  -7   99.58    5.37
  -3   1  -7  106.65    3.75
   3  -1   7  109.37    3.98
   2  -3  -7   15.01    2.02
   0   0  -9    2.62    0.58
   0   0  -9    2.50    2.00
  -3  -3   9  143.13    5.93
   3   3  -9  124.89    4.36
   0   0   9    1.16    0.62
   1   2   7  249.13    7.48
  -1  -2  -7  236.04    7.08
   1   2   7  251.47   12.27
  -1   7  -5    1.15    1.30
   1  -7   5    2.62    2.58
  -2   7  -3   29.97    1.29
   2  -7   3   31.83    2.63
   4   4  -1  367.76   12.76
  -2   7  -3   26.97    2.81
   4   4  -1  404.25   11.74
   4   4  -1  358.18   20.82
   2   1   7  112.87    3.83
  -2  -1  -7   95.34    3.82
   2   1   7  113.38    3.78
   0   7  -5   67.79    4.92
   0  -7   5   47.55    2.84
   1  -3  -7  332.66    9.80
   2  -2  -8    2.39    0.97
   4   2   3    9.24    1.71
   1   5   3   51.84    2.47
   4   2   3    3.68    1.47
   1   5   3   47.97    2.61
  -3  -5   7  354.34   10.80
  -1  -5  -3   51.56    2.45
   4   2   3    3.91    1.15
   1   5   3   55.52    3.29
   3   5  -7  398.23   11.91
  -2  -3  -5   16.39    1.77
   2   3   5   13.16    1.16
   2   3   5   20.38    1.97
   2   3   5   16.39    1.61
   1   3   6  146.74    5.22
   0  -5   9  132.80    5.71
   1   3   6  143.71    4.31
  -1  -3  -6  148.29    5.10
   0   5  -9  126.12    7.73
  -2   7  -2   34.75    3.09
  -2   7  -2   36.37    1.49
   2  -7   2   39.85    2.66
   4  -3  -6   28.23    2.16
   5   2  -6  477.04   27.41
   5   2  -6  465.86   14.57
   4  -2  -7  387.84    9.26
   4  -2  -7  428.29   21.74
   1  -2  -8   23.05    2.33
   1   5  -9    7.41    1.63
  -1  -5   9    9.20    2.38
   5   2   0  199.31    9.91
   5   2   0  208.32    7.18
  -1   1  -9   56.56    2.30
  -1   1  -9   57.88    3.52
   0   7  -2  576.72   26.54
   1  -1   9   52.25    3.44
   0  -7   2  589.58   17.43
   0   7  -2  628.42   29.56
   5   2   0  216.47    6.59
   4   0   5   44.45    3.11
  -4   0  -5   42.60    2.26
   4   0   5   46.51    2.42
  -4   0  -5   49.69    2.69
   3   4   2   15.73    1.49
   3   4   2   12.93    1.95
   3   4   2   17.35    1.93
   0  -6   8  269.35   13.77
   0   6  -8  236.90    8.50
   2  -7   4   16.97    2.35
  -2   7  -4   14.41    0.90
  -2   7  -4   19.79    3.13
   3   0  -9  234.77    5.86
   3   0  -9  230.36   12.52
  -3   5   4  128.51    3.19
   3  -5  -4  126.09    3.48
   3  -5  -4  125.64    3.79
  -1   7  -1    1.36    2.31
   1  -7   1    3.16    1.78
  -1   7  -1    0.50    0.90
  -4   3  -6   88.02    5.17
  -4   3  -6   92.76    3.14
   4  -3   6   84.20    3.69
  -2   5  -8   74.37    3.68
   2  -5   8   84.55    4.50
   2  -6   7  380.01   12.66
  -2   6  -7  367.68   10.73
  -1  -2  10    1.81    2.00
   1   2 -10    4.89    1.17
  -1  -3  10  104.79    4.21
   1   3 -10   89.07    5.75
   2   6  -1   11.71    1.44
   2   6  -1    8.53    1.55
  -2  -6   1    9.58    1.33
  -4   6  -2   77.99    3.69
   4  -6   2   87.35    6.13
   4  -6   1    0.38    1.71
  -4   6  -1    0.51    1.54
   5  -4   3  199.41    6.63
  -5   4  -3  183.94    6.23
  -4   2  -6   96.34    3.73
   4  -5  -3    2.08    0.70
   4  -2   6   94.28    5.36
   4  -5  -3    0.35    1.47
  -4   5   3    0.28    0.30
  -4   2  -6   96.70    6.01
   2  -4  -6    2.37    1.40
   0   5   4    3.14    0.64
   0  -5  -4    3.97    1.05
   0   5   4    3.53    1.30
   0   5   4    3.88    0.83
   1   1   8  279.85   15.23
   1   1   8  320.22    8.63
  -1  -1  -8  293.84    9.06
  -4   5  -5    0.92    2.12
   4  -5   5    0.99    2.28
  -4   5  -5    0.80    0.57
   3   2   5   18.15    1.67
  -3  -2  -5   16.69    1.70
   3   2   5   14.62    1.75
   3   2   5   15.27    1.66
  -4  -3   8  589.15   19.76
   4   3  -8  557.17   18.58
   5   3  -4  195.12    6.84
   5   3  -4  196.23    6.70
   0  -6  -2  271.03    7.09
   0   6   2  254.24    7.11
   0   6   2  267.54    8.58
   5   3  -3  399.44   11.48
   5   3  -3  383.03   19.05
   5   3  -3  374.84   17.58
  -2   7  -1  530.56   29.09
  -2   7  -1  580.26   18.69
   2  -7   1  620.25   15.77
   5  -4  -3    1.28    0.62
  -5   4   3    0.33    1.20
   5  -4  -3    1.99    1.57
   1   6   1  194.15    7.15
  -1  -6  -1  221.10   11.67
   1   6   1  183.37    6.23
  -3  -1  -6  224.30    6.83
   3   1   6  226.16    6.70
   3   1   6  228.62    6.62
   1   6  -8  116.46    5.42
   1  -4  -6    1.77    1.24
  -1  -6   8  110.61    4.80
   2   6  -7   14.18    2.35
  -2  -6   7   14.73    2.22
   2   5   2  738.75   22.66
   2   5   2  730.51   18.20
   2   5   2  743.63   18.17
   3  -6  -2   44.59    2.73
  -3   6   2   40.05    1.85
   3  -3  -7    5.58    1.34
  -2  -2  10  422.55   11.05
   2   2 -10  418.47   10.84
  -3   5  -7   20.00    1.81
  -3   5  -7   21.03    2.20
   3  -5   7   22.77    2.63
   0   7  -6  201.02    7.12
   0  -7   6  190.58   10.99
   4   4  -7    4.78    1.37
  -4  -4   7    2.33    1.37
   3   5   0    7.06    1.44
   4  -4  -5  184.39    5.99
   3   5   0    9.76    1.59
   4  -4  -5  155.10    4.77
   4  -4  -5  168.46    5.48
   5   1  -7    2.44    0.78
   5   1  -7    3.75    1.13
  -1   6  -8  316.68   18.72
   1  -6   8  302.60   16.49
   5   1   2  415.57   12.13
   5   1   2  369.81   17.53
   5   1   2  388.64   10.21
   5   0   3   17.21    1.88
   6  -1  -2  425.86   11.51
   6  -1  -2  393.67   10.36
   5   0   3   16.56    1.95
  -4   6  -3    3.12    1.69
   4  -6   3    0.91    2.36
   6  -1  -2  386.09    9.67
   4  -6   0   46.44    2.66
   5   0   3   13.71    1.55
  -4   6   0   48.75    2.46
  -1   7  -6  191.65   11.95
   1  -7   6  187.07    7.43
   5   0  -7   79.87    3.03
   5   0  -7   72.78    2.70
   0  -3  10  531.83   14.03
   0   3 -10  548.01   14.13
   2  -7   5  297.71    9.05
  -2   7  -5  297.09   11.40
   4  -1  -8    0.51    0.28
   4  -1  -8    1.29    1.09
   5  -2   4    6.88    1.35
  -5   2  -4    7.03    1.13
   2  -1  -9   84.08    3.73
  -1  -7   4  154.19    5.97
  -4   4  -6   58.68    3.15
   1   7  -4  139.23    5.42
   1   7  -4  143.97    4.38
   4  -4   6   61.89    3.27
  -4   4  -6   62.15    3.36
   3  -2  -8    1.77    1.04
   5   3  -5   84.22    3.80
   5   3  -5   85.65    3.77
   1   4   5  112.25    3.65
  -1  -4  -5  112.93    6.79
   1   4   5  118.41    4.28
   1   4   5   96.06    4.26
   2   3 -10  159.39    5.53
  -2  -3  10  157.94    9.28
   6  -1  -1  145.41    4.19
   5  -3   4   20.64    2.24
   0  -7   1   53.69    3.87
   6  -1  -1  134.14    5.40
   6  -1  -1  145.17    5.00
  -5   3  -4   18.46    1.88
   1  -1  -9  484.02   12.83
   0   7  -1   52.01    2.17
   0   7  -1   52.64    4.33
   5   3  -2  132.24    5.05
   5   3  -2  149.88    5.23
   5   3  -2  129.36    7.43
   1  -5   9  216.13    7.57
  -1   5  -9  215.48    7.03
  -3   6  -6   51.60    2.33
   3  -6   6   42.22    3.92
  -3   6  -6   36.06    2.87
   5  -2  -6   18.43    1.34
   0   2 -10  140.03    5.13
   5  -2  -6   17.50    1.22
   0   2 -10  159.34    4.79
   0  -2  10  163.88    5.25
   4   3   2  204.67    7.14
   4   3   2  209.92   10.43
   4   3   2  222.63    6.78
   6  -1  -3  131.55    4.87
   6  -1  -3  118.99    6.68
   6  -1  -3  121.66    3.61
   2   0   8  259.54    8.42
  -2   0  -8  264.09   14.89
  -2   0  -8  275.58    7.47
   5  -5   1   52.34    3.18
  -5   5  -1   47.09    2.59
   1   1 -10   23.93    1.81
  -1  -1  10   29.04    1.73
   3   3   4  225.47    7.61
   3   3   4  225.60   11.26
   3   3   4  242.68    7.09
  -3  -3  -4  229.56    7.14
   1   7  -5  313.75   10.17
  -1  -7   5  307.68   10.19
   1   7  -3   12.69    2.31
  -1  -7   3    6.89    1.50
   1   7  -3    8.34    1.22
   6  -2  -1   98.07    6.11
   6  -2  -1  100.87    4.37
   6  -2  -1  104.42    3.37
   5  -5   0  376.77   10.86
  -5   5   0  400.59   20.83
  -2  -4  -4  213.63    6.29
   2   4   4  236.85   12.40
   2   4   4  208.46   11.83
   2   4   4  220.66    6.32
   5  -3  -5  422.50   12.82
   5  -3  -5  412.95   12.13
   5  -3  -5  448.70   11.31
   6  -2  -2   82.05    2.65
   6  -2  -2   73.18    4.50
   6  -2  -2   72.62    4.60
  -1  -4  10  109.98    4.68
   1   4 -10  104.26    6.24
   0  -3  -7   39.83    2.47
   4   4   0    7.90    1.42
   4   4   0    3.77    1.09
   4   4   0    3.36    1.27
   6   0  -2  166.99    5.63
   6   0  -2  154.75    8.95
   6   0  -2  166.76    5.63
   2   5  -9  165.61    5.86
  -2  -5   9  145.09    5.64
   3   4  -9   11.74    1.73
  -3  -4   9   16.44    1.97
   2   1 -10    9.60    1.13
  -2  -1  10    3.79    0.81
   6   0  -3   11.26    1.33
   0  -2  -8  172.58    5.76
   0   2   8  177.59    4.71
   6   0  -3    7.76    1.53
   6   0  -3   11.12    1.54
   0   2   8  173.20    5.18
   3  -4  -6    0.67    0.63
   4  -1   6  183.50    9.25
  -4   1  -6  182.78    6.45
  -4   1  -6  173.81    6.25
  -1   7   0  114.15    6.27
  -1   7   0  109.25    5.74
   1  -7   0  126.14    4.37
   2  -3   9  483.57   12.89
  -2   3  -9  422.56   22.10
  -2   3  -9  437.31   12.57
  -5   5  -2   49.49    3.62
   5  -5   2   47.77    2.90
   6  -2   0  186.16    9.76
   3   0   7   35.62    2.30
  -3   0  -7   30.78    2.27
  -3   0  -7   32.43    2.07
   5   2  -7    3.56    1.36
   0  -4  10    2.92    1.15
   6  -2   0  194.87   11.25
   0   4 -10    5.87    1.66
   5   2  -7    1.52    0.87
  -3  -5   8   25.51    2.78
   3   5  -8   27.77    2.46
   2  -7   0   32.68    2.31
  -2   7   0   25.48    2.47
  -2   7   0   21.49    1.33
   6  -1   0   22.47    1.41
   6  -1   0   25.15    2.49
   6  -1   0   23.00    2.36
   5   2   1    4.37    1.02
   2  -6  -3  728.95   17.66
   5   2   1    6.55    1.55
   5   2   1    5.61    1.65
   5  -5  -1   22.67    2.07
  -5   5   1   22.09    1.82
  -3   7  -2   16.44    2.02
  -5   1  -4  455.15   15.53
   5  -1   4  473.52   12.43
   3  -7   2   13.93    1.66
   5  -1   4  448.65   21.86
   6   0  -1   22.68    2.45
   6   0  -1   26.17    2.37
   6   0  -1   22.91    1.57
  -3   7  -3    8.79    0.52
  -3   7  -3    6.48    1.56
   3  -7   3    7.02    1.71
   4  -6   4   57.48    3.60
   4  -6  -1  365.98   10.40
  -3   3  -8  215.85    7.63
  -4   6  -4   55.28    3.25
  -4   6   1  404.32   10.36
   3  -3   8  196.42    6.21
  -3   3  -8  211.76    6.60
   6  -2  -3   11.03    1.42
   6  -2  -3    8.63    1.51
   6  -2  -3    8.86    0.85
  -1   6   3   16.17    1.28
  -1   6   3    7.12    1.50
   1  -6  -3   13.68    1.01
   1  -6  -3   11.59    1.19
   5  -1  -7  467.67   14.13
   5  -1  -7  434.72   21.03
   6   0  -4   73.47    4.55
   6   0  -4   67.48    3.09
  -1  -7   6    3.26    1.93
   1   7  -6    3.75    1.88
  -1  -7   2  103.98    5.83
   1   7  -2  106.48    4.97
   1   7  -2   99.58    3.47
   6  -1  -4   65.36    2.66
   5   3  -6   86.97    4.02
  -5  -3   6  104.79    4.40
   6  -1  -4   62.10    3.06
   4   1  -9   60.32    2.62
  -4  -1   9   69.78    3.29
   2   6   0   93.99    3.45
  -2  -6   0   91.69    3.46
   2   6   0   97.26    5.59
   2  -5  -5   -0.32    1.12
   5   3  -1    0.50    0.74
   5   3  -1    0.44    1.80
   5   3  -1    1.19    1.62
   5  -4   4   29.15    2.59
  -5   4  -4   30.45    2.35
  -1   0  -9  232.51   12.64
  -2   2  -9   75.65    4.32
  -1   0  -9  256.25   12.63
   1   0   9  242.31    8.43
   2  -2   9   86.78    3.95
  -2   2  -9   84.92    3.64
   4   2  -9  148.51    5.43
  -4  -2   9  162.59    8.16
  -2   4  -9   11.58    1.73
  -2   4  -9    9.85    1.80
   2  -4   9    8.57    1.51
   0   4   6   61.19    2.18
   0  -4  -6   68.55    3.12
  -3  -6   4   13.17    2.06
   3   6  -4   10.96    2.09
   3   6  -4   12.89    1.88
   0   7  -7  131.08    5.62
   0  -7   7  136.64    8.62
   4   5  -4  144.70    7.76
  -4  -5   4  109.25    6.12
   4   5  -4  132.39    4.68
   2   4 -10  394.28   10.87
   3  -7   1  127.30    4.75
  -2  -4  10  327.50   16.60
  -3   7  -1  138.43    5.28
  -2   7  -6    4.16    1.60
   2  -7   6    3.92    1.46
   3   6  -5    2.49    1.26
  -3  -6   5    3.80    1.58
   3  -2   8  112.95    4.32
   0   1 -10  225.07   13.05
  -3   2  -8  106.02    4.39
   0  -1  10  229.03    6.82
  -3   2  -8  107.34    3.80
   0   1 -10  202.76    7.38
   1  -5  -5  293.78    8.16
  -3   4  -8   87.34    4.90
   5  -4  -4    3.95    0.75
  -6   3   1  116.31    4.07
   3  -4   8   96.95    4.54
   5  -4  -4    1.79    0.64
   6  -3  -1  115.16    5.59
   5  -4  -4    2.72    1.62
  -3   4  -8   90.55    3.84
  -3   7  -4   78.90    2.07
   3  -7   4   79.54    5.28
  -3   7  -4   86.85    6.10
  -4  -5   5    4.89    2.61
   4   5  -5    2.53    1.14
   0   1   9   16.13    1.01
   0   1   9   14.19    0.95
   0  -1  -9   19.21    2.20
  -2  -6   8    2.08    2.21
   2   6  -8    0.37    2.50
   3   2 -10    7.90    1.36
  -3  -2  10    8.90    1.28
  -1   7  -7  218.00    8.57
   1  -7   7  220.71    9.14
  -6   3   0  312.29    8.67
   6  -3   0  321.07    9.91
   3   6  -3   84.65    3.67
  -3  -6   3   73.46    3.82
   3   6  -3   84.20    5.54
   4   5  -3  129.91    7.38
   4   5  -3  127.30    5.85
  -4  -5   3  118.32    4.67
   0   7   0   34.19    1.87
  -6   2  -1   61.80    2.97
   0  -7   0   43.01    2.32
   6  -2   1   66.15    3.50
   6  -2   1   69.10    2.63
   0   7   0   41.05    2.91
  -5   5  -3   53.70    2.79
   4  -5  -4    1.64    0.62
   5  -5   3   53.20    3.83
  -4   5   4    2.13    0.44
   6   1  -3  333.66   11.86
   6   1  -3  347.45   10.05
   6   1  -3  311.94   17.97
   4  -5  -4    2.13    0.56
   6  -3  -2    1.66    1.79
   6  -3  -2    0.39    1.66
   4  -5   6  104.24    4.72
  -4   5  -6  105.93    6.01
   6  -3  -2    0.78    0.24
  -4   5  -6  101.86    3.15
   4   4  -8   45.30    2.84
  -4  -4   8   43.10    3.87
   6   0   0    6.38    1.60
   6   0   0   12.83    1.83
   6   0   0    7.85    1.16
   4   1   5  299.00    8.34
  -4  -1  -5  268.12    7.52
   4   1   5  293.12   15.54
   4   1   5  291.90    9.45
   0  -6   9  193.22   11.62
   0   6  -9  182.59    7.51
   6   1  -2   20.02    1.61
   6   1  -2   15.48    1.86
   6   1  -2   14.91    1.87
   1  -3  10  218.20    6.69
  -1   3 -10  213.82    6.29
  -5   5   2   53.02    3.37
   5  -5  -2   49.01    2.62
  -1   3 -10  202.75    7.50
   4   0  -9  419.84   13.83
   4   0  -9  440.26   12.62
  -2   6  -8   92.67    4.62
   2  -6   8  110.42    5.55
  -3  -6   6   11.63    2.06
   3   6  -6   13.52    2.35
  -3  -1  10  139.09    4.27
   3   1 -10  143.16    4.62
   6   1  -4  322.64    9.00
   3  -6  -3    3.81    0.73
   6   1  -4  326.17   19.05
  -3   6   3    2.93    0.47
   3  -6  -3    3.54    0.65
   4   2   4  252.04    7.66
   4   2   4  276.23    8.40
   4   2   4  271.44    8.56
   6  -1   1   22.99    2.48
   6  -1   1   23.98    1.59
   6  -1   1   24.17    2.48
   3   5   1    0.97    1.76
   3   4   3   17.71    2.04
   3   5   1    1.69    1.66
   3   4   3   28.19    1.79
   3   5   1   -1.15    1.39
   3   4   3   22.01    2.12
   2   0 -10   19.09    2.25
   2   0 -10   16.39    0.77
   6   0  -5   26.34    1.86
  -3  -3  10   50.54    3.11
   6   0  -5   24.13    2.02
  -1   0  10   51.25    1.76
   1   0 -10   56.03    4.06
   3  -5  -5    2.31    0.70
   1   0 -10   55.83    1.70
   4   5  -6   91.06    4.59
  -4  -5   6   78.31    3.92
   1   6   2    3.00    1.58
   1   6   2    0.75    1.47
  -1  -6  -2   -1.58    1.27
  -1  -5  -4  105.06    3.80
   1   5   4  104.93    4.09
   1   5   4  112.09    4.58
   1   6  -9  173.66   10.40
  -1  -6   9  163.93   10.46
   4  -3  -7   51.82    2.67
  -4  -3   9   85.10    3.84
   4   3  -9   88.80    3.79
  -6   3  -1    0.73    1.41
  -1  -7   7   88.02    4.15
   6  -3   1    0.98    1.48
   1   7  -7   90.85    4.78
  -3   7   0  135.27    4.56
   3  -7   0  165.00    8.34
   1   7  -1   94.12    3.65
  -1  -7   1  107.47    6.28
   1   7  -1  109.71    6.55
   1   5 -10   10.25    1.73
  -1   2 -10   19.75    1.68
   1  -2  10   19.66    2.14
  -1   2 -10   15.26    2.03
   5   1  -8  180.49    5.56
   5   1  -8  172.95    9.41
   6  -1  -5  183.06    5.49
  -1   4 -10    5.50    2.07
   1  -4  10    0.19    2.10
   0   6   3  207.53    6.07
   0   6   3  179.03    8.83
   5   1   3   82.01    3.74
   5   1   3   82.42    3.64
   0   5 -10  107.28    6.24
   5   1   3   81.85    4.24
  -4   6   2    7.28    0.96
  -4   6  -5  116.81    4.89
   4  -6   5  125.58    5.24
   4  -6  -2    9.44    1.59
   2  -7  -1    3.45    0.84
  -1   7   1  120.44    3.95
  -2   7   1    0.94    0.69
  -1   7   1  122.27    4.42
   1  -7  -1  138.01    8.25
  -2   7   1    3.40    1.17
   4   4   1   80.11    3.37
   4   4   1   77.11    5.08
   4   4   1   82.63    3.69
   4   5  -2   57.64    3.23
   4   5  -2   49.40    3.02
  -3   6  -7  153.35    9.20
  -3   6  -7  168.84    9.34
   3  -6   7  163.52    6.28
  -4  -5   2   44.35    3.50
   4  -2  -8  473.48   23.22
  -3   7  -5   89.24    6.07
   3  -7   5   88.88    4.79
  -5  -3   7   15.66    2.94
  -3  -6   2    3.98    1.15
   5   3  -7    6.70    1.67
   3   6  -2    2.94    1.12
   3   6  -2    4.57    1.41
   4  -3   7  182.21    6.72
  -4   3  -7  199.71   11.27
  -4   3  -7  199.28   12.00
   2  -1   9  202.93    6.42
  -2   1  -9  206.20    6.95
  -2   1  -9  191.96    5.90
  -5   3  -5  148.28    7.07
  -5   3  -5  151.19    8.93
   6   1  -1    1.83    1.12
   6   1  -1    0.59    1.78
   6   1  -1    2.37    1.76
   5  -3   5  163.83    5.75
   2   2   7  106.27    5.62
   6  -3  -3   61.69    1.86
  -2  -2  -7  112.88    4.62
   6  -3  -3   54.30    3.60
  -4   0  -6  123.64    6.52
  -4   0  -6  134.22    4.64
   4   0   6  114.33    4.19
   2  -5   9  245.70    7.92
  -2   5  -9  217.31    7.12
   5   3   0  112.50    7.40
   5   0   4  386.42   11.18
   5   3   0  102.85    4.22
   5   0   4  356.44    9.99
   5   0   4  362.89    9.76
   5   3   0  111.53    6.60
   2   5   3   46.41    3.62
   2   5   3   52.12    2.28
   2   5   3   54.86    3.97
   5   0  -8  102.43    6.00
   5   0  -8  100.76    3.66
  -5   2  -5   12.11    1.76
   5  -2   5   15.32    2.10
  -5   2  -5   20.21    1.52
  -3   1  -8   19.79    1.94
  -3   1  -8   20.44    1.91
   3  -1   8   19.41    2.09
   6   1  -5   24.65    1.89
   6   1  -5   27.80    2.34
   1  -6   9   12.06    2.31
  -1   6  -9   15.52    2.36
   2  -3  -8  182.97    6.23
  -2  -3  -6    6.80    1.68
   2   3   6    4.03    1.63
   2   3   6    8.33    1.28
   4  -4  -6  783.28   42.08
  -3   5  -8  392.11   19.35
   3  -5   8  412.50   11.98
   5  -3  -6  164.47    5.53
   5  -3  -6  153.08    7.69
   5  -3  -6  165.80    5.24
  -3   5  -8  379.85   19.10
   2   7  -4  186.41    5.58
  -2  -7   4  193.56    7.66
   2   7  -4  187.96    7.17
  -4   2  -7  155.85    9.48
   5   2  -8   13.18    1.67
   2   7  -5   83.85    3.32
  -4   2  -7  177.05    9.24
   2   7  -5   86.66    4.55
   4  -2   7  164.04   10.15
  -2  -7   5   79.25    3.81
   5  -2  -7   19.47    1.39
   5  -2  -7   23.12    1.31
   0   5   5   25.92    1.41
   0  -5  -5   28.14    2.07
   0   5   5   27.90    1.16
  -4   4  -7   12.42    1.34
   4   3   3  389.36   10.59
   4   3   3  365.84   10.35
   4   3   3  390.47   20.58
   4  -4   7   12.18    1.93
  -4   4  -7   14.74    1.95
  -3  -6   7  116.90    5.40
   3   6  -7  119.98    6.71
   5   2   2  364.88   10.18
   5   2   2  361.72   10.77
  -6   2  -2   68.48    3.36
   6  -2   2   66.10    2.69
   5   4  -4   63.68    3.18
   5   4  -4   53.59    3.16
   5   4  -4   60.99    3.35
  -3  -5   9  132.74    5.72
  -5   5  -4   71.11    3.51
   3   5  -9  123.04    7.32
   5  -5   4   76.26    4.22
   1   3   7  281.86    7.18
   1   3   7  253.53    7.86
  -1  -3  -7  262.92    9.23
   2  -7   7  144.68    8.08
  -2   7  -7  151.40    6.22
   1  -3  -8  261.87    8.92
   1   2   8    8.24    0.89
  -1  -2  -8    4.50    1.27
   1   2   8    6.44    0.84
   0   7  -8   26.77    2.62
   0  -7   8   32.15    3.26
   2  -2  -9   92.45    6.18
   6   0   1  605.98   27.97
   6   0   1  603.02   31.37
   6   0   1  595.62   15.51
   2   6   1    0.68    1.45
   2   1   8   16.93    1.78
   2   6   1    0.57    1.46
  -2  -1  -8   18.45    2.05
  -2  -6  -1    1.20    0.78
   4   5  -7  105.96    4.61
  -4  -5   7   97.76    5.92
   3   0 -10   12.73    0.71
   2  -4  -7   19.88    1.75
   3   0 -10   13.64    0.82
   5   4  -5    5.62    1.76
  -5  -4   5    6.38    1.86
  -3  -2  -6  167.51    9.33
   5  -4   5  479.61   15.46
   3   2   6  155.39    5.63
  -5   4  -5  454.40   14.68
   3   2   6  151.48    7.82
   3   2   6  166.12    5.74
  -2  -7   3  375.48   20.74
   2   7  -3  362.28   11.16
   2   7  -3  397.12   20.71
   5   4  -3    7.64    1.80
   5   4  -3    7.64    1.48
   5   4  -3    5.55    1.23
  -5   5   3  412.89   12.69
  -6   4   0    4.01    1.24
   6  -4   0    3.18    2.20
   5  -5  -3  364.14   19.92
   6  -3   2   20.90    2.39
  -6   3  -2   15.05    1.95
   0   0 -10  245.04    8.04
   0   0 -10  259.80    6.65
   0   0  10  258.36    6.88
   2   5 -10   22.62    2.70
  -2  -5  10   23.42    2.58
  -6   4   1   92.68    3.50
   2   7  -6   13.44    2.28
   3   4 -10  241.38    8.47
   6  -2  -5  189.67    6.11
   6  -2  -5  196.65    6.52
   1  -2  -9   49.63    3.18
   6   0  -6  126.60    4.29
   6   0  -6  130.33    6.77
   6  -1   2   24.12    2.85
   6  -1   2   19.23    1.56
   6  -1   2   21.21    2.35
   1   3 -11  327.34   15.61
   5  -4  -5   36.12    1.82
   2  -6  -4   72.63    4.62
   5  -4  -5   38.82    1.62
   0   7   1  478.65   14.64
   0  -7  -1  521.90   13.06
  -3   7   1  130.03    4.74
   3  -7  -1  167.82    5.37
  -1   7  -8  187.54   11.82
   3  -3  -8  587.96   19.62
   1  -7   8  188.17    7.80
   3   1   7   30.33    2.24
  -3  -1  -7   29.69    2.33
   3   1   7   30.56    2.19
  -1   1 -10  162.10    5.60
  -1   1 -10  169.28    9.07
   1  -4  -7    2.17    0.86
   6   1   0    3.95    2.16
   6   1   0    3.03    1.87
   6   1   0    1.09    1.30
  -1   5 -10    1.72    2.10
   6   2  -3   43.98    2.98
   6   2  -3   43.38    2.79
   1  -5  10    1.13    2.21
   6   2  -3   44.08    2.86
   4   5  -1   51.49    4.16
   4   5  -1   54.93    3.88
   4   5  -1   54.06    3.16
   2   6  -9    8.01    1.94
  -2  -6   9    9.80    2.26
   6   2  -4  136.18    4.47
   6   2  -4  148.21    7.68
   6   2  -4  150.64    6.03
  -6   4  -1   75.05    3.47
   6  -4   1   75.30    3.93
  -5   1  -5    2.31    1.08
   5  -1   5    1.22    1.69
  -5   1  -5    2.25    0.74
   1   2 -11  132.02    7.97
   3   3   5  113.49    4.72
  -3  -3  -5  104.24    3.97
   6  -3  -4  233.95   12.89
   6  -3  -4  244.06   12.40
   3   6  -1  497.42   16.20
   3   6  -1  494.63   13.03
  -5   6  -1  263.56    8.54
  -1   8  -4  405.61   12.09
   5  -1  -8   49.07    1.94
   5  -1  -8   49.79    2.14
  -2  -4  -5   55.10    3.99
   2   4   5   40.87    2.94
  -1  -7   8  400.84   13.67
   1   7  -8  448.84   16.07
   2   4   5   45.70    2.99
  -3   7  -6   59.49    3.87
  -1   6   4    2.16    0.61
   1  -6  -4    0.81    0.60
  -1  -7   0   11.32    1.59
   1   7   0   13.55    2.14
   1   7   0   13.02    1.44
  -1   6   4    0.43    0.21
   6   1  -6    6.43    1.30
  -1  -4  -6  220.70   10.93
  -5  -4   6   11.29    2.43
   1   4   6  209.11    5.80
   5   4  -6   15.45    2.30
   4  -7   2   74.19    3.90
  -4   7  -2   79.14    3.82
   1  -8   3    1.32    1.74
  -1   8  -3    0.01    2.55
  -6   4   2   80.90    5.23
   6  -4  -2   83.36    3.84
   2   2 -11   70.82    4.32
   5  -6   2    4.51    1.61
  -5   6  -2    4.41    1.55
   2   3 -11  145.88    8.23
   5   4  -2   88.36    4.07
   5   4  -2   84.55    5.39
   6  -1  -6  261.85   14.61
   6  -1  -6  277.41   15.24
   5   4  -2   87.51    3.95
   3  -4  -7   14.58    1.68
   1   1   9  121.06    6.80
   4   4  -9   22.80    2.26
  -1  -1  -9  110.88    6.07
   3  -2  -9   42.39    2.85
  -5   6   0   74.92    3.28
   5  -6   0   80.43    3.93
   6   2  -2   22.94    2.53
   6   2  -2   22.06    1.86
   6   2  -2   24.58    2.26
  -4   7  -3   11.09    1.92
   4  -7   3    8.29    1.88
   2   7  -2   75.10    3.46
  -2  -7   2   76.91    5.20
   2   7  -2   79.12    4.13
   4  -7   1  106.62    4.75
  -4   7  -1  108.67    4.23
  -4   1  -7  135.51    7.10
  -4   1  -7  129.80    5.21
   1  -8   5  236.60    8.67
  -1   8  -5  237.35    9.06
   6   2  -5   11.26    1.53
   6   2  -5   10.86    1.69
  -1  -4  11   71.98    4.28
   1   4 -11   61.51    3.23
   4  -6  -3    6.69    1.18
   4  -5  -5   96.33    3.54
  -4   6   3    5.73    0.81
  -4   6  -6  118.65    5.50
   0   3 -11    2.46    1.76
   5   3  -8   42.50    3.49
  -5  -3   8   47.87    3.23
   0   8  -4   -0.09    2.63
  -4   5  -7   57.56    4.48
   4  -5   7   57.33    3.62
  -4   5  -7   58.25    3.27
   0  -8   4    1.01    2.08
   0   8  -4    1.45    1.30
   2   7  -7    4.08    2.41
  -2  -7   7    3.69    1.80
   2  -7  -2   82.50    2.81
  -2   7   2   71.00    3.09
   4   2 -10   14.70    1.75
   2  -1 -10  182.17    6.72
   3   5   2   55.72    3.66
   3   5   2   64.99    2.82
   3   5   2   61.50    3.20
  -2   8  -3   20.91    2.88
  -2   8  -3   20.24    1.52
  -3  -6   8   52.80    3.98
   3   6  -8   54.39    3.86
   3  -6  -4    0.12    0.12
   3  -6  -4    1.74    0.83
   5   3   1  229.71    6.92
   5   3   1  221.61    6.97
   5   3   1  233.84    7.24
  -1   8  -2   85.77    4.47
   0   8  -5  182.85    5.25
   0  -8   5  177.29   10.93
   0   8  -5  230.33    9.47
  -2   8  -4  127.64    7.56
   2  -8   4  131.13    5.48
  -2   8  -4  125.83    6.06
  -6   4  -2  301.19   16.78
   6  -4   2  334.14   16.38
   2  -5  -6   57.75    2.92
   4   1 -10   -0.12    1.47
  -4  -1  10    1.53    1.93
  -1   7   2    3.42    1.16
  -1   7   2    3.98    0.92
   1  -7  -2    1.11    0.52
   0   8  -3    2.71    2.74
   0   8  -3    0.63    0.58
   0  -8   3    4.00    1.65
  -5   6  -3   16.79    2.04
   5  -6   3   16.00    2.37
  -2   0  -9  102.00    4.08
  -2   0  -9  108.90    4.68
   0  -3  -8    8.42    1.66
   1  -1 -10   65.56    3.40
   0   2 -11   45.59    2.35
   0   2 -11   63.59    3.68
   0  -2  11   48.72    3.51
   0  -4  11   55.47    3.43
   0   4 -11   42.83    2.93
  -4  -5   8    1.78    2.39
   4   5  -8    2.45    2.22
  -3   3  -9   29.24    2.55
  -3   3  -9   32.22    2.84
  -6   2  -3  239.75    7.90
   6  -2   3  223.09   11.64
   2  -6   9    1.68    2.68
  -2   6  -9    2.10    2.11
   4   4   2  190.58    7.00
   0  -6  10   40.63    3.95
   4   4   2  201.76    6.76
   0   6 -10   31.67    3.10
  -4   7  -4  197.36   10.72
   1   1 -11  383.33   13.69
  -2   8  -2  130.25    6.60
   2   1 -11  137.09    4.43
   1   1 -11  381.91   11.15
  -2   8  -2  163.77    6.16
   4  -7   4  249.39    8.87
  -5   6   1    7.04    1.04
   5  -6  -1    8.04    1.63
   2  -3  10   22.43    2.26
  -2   3 -10   23.41    2.60
  -2   3 -10   22.53    1.98
   4  -7   0   75.54    5.10
  -4   7   0   79.21    4.43
  -3   0  -8  213.50    7.68
  -3   0  -8  239.11    7.40
   5  -5   5   40.31    3.00
  -5   5  -5   45.79    3.79
   6  -3   3  156.66    6.64
  -6   3  -3  144.96    5.14
   1   6   3    3.03    1.01
   1   6   3    1.32    0.78
   2   4 -11    2.28    1.49
  -2  -4  11    3.46    1.42
   6  -4  -3  191.70   10.52
   6  -4  -3  214.18   11.91
  -1  -6  10   41.94    3.66
   1   6 -10   33.00    2.93
   6   0   2   19.30    1.86
   6   0   2   21.91    2.23
   6   0   2   21.33    2.51
   6   2  -1  679.65   33.17
   6   2  -1  754.89   22.41
   6   2  -1  695.13   21.03
  -3   4  -9   30.65    2.41
   1  -5  -6  719.59   38.88
  -3   4  -9   34.23    2.77
   3  -4   9   27.45    2.84
   0  -2  -9  177.65    9.89
  -1   8  -6   40.09    3.49
   1  -8   6   37.52    3.23
  -3   6  -8  137.12    5.50
   3  -6   8  129.51    5.68
  -3   6  -8  133.73    5.25
  -5  -4   7  376.98   11.00
   5   4  -7  382.11   10.83
  -2   8  -5   28.77    1.38
  -2   4 -10   55.01    3.11
   2  -8   5   27.85    2.54
  -2   4 -10   64.24    3.51
  -2   8  -5   27.47    3.62
   5   1  -9  243.09    8.65
   5   1  -9  226.35    6.41
   3   4   4  219.01   10.77
   3   4   4  201.07    6.55
   3   4   4  208.53    7.03
   0  -8   6   44.63    3.52
   0   8  -6   56.34    4.71
   4   3 -10  135.43    4.97
   5   1   4   26.87    2.20
   5   1   4   30.34    2.68
   5   1   4   34.01    2.60
   6   2  -6   63.56    3.07
   5   4  -1    2.76    2.17
   5   4  -1    0.52    1.57
   5   4  -1    3.23    1.72
   5  -5  -4  253.30   14.71
   5  -5  -4  257.14   14.80
   5  -5  -4  285.62    8.21
   6   1   1    0.60    2.24
   0  -4  -7  144.06    5.05
   2  -7   8    3.42    1.43
   4   2   5  220.22    7.58
   4   2   5  225.72   11.20
  -2   7  -8    9.14    2.13
   4   2   5  224.22    7.82
  -4  -2  -5  204.98   11.10
  -5   3  -6  162.67    5.10
  -5   3  -6  168.35    9.88
   3  -5  -6  311.46   10.67
   5  -3   6  171.21    6.82
   3  -1 -10  454.69   12.47
   0  -8   2    0.00    1.55
   4   1   6    8.32    1.32
   4   1   6   10.10    1.92
   0   8  -2    2.06    2.48
  -4  -1  -6    5.21    1.27
   6  -2  -6    9.55    1.24
   4   5   0   75.80    3.63
   4   5   0   68.30    3.66
   4   5   0   65.68    4.36
   6  -2  -6    9.84    1.30
   0  -7   9  128.78    8.70
   0   7  -9  134.55    5.98
  -3   2  -9   45.93    2.54
   3  -2   9   38.58    2.51
  -3   2  -9   48.75    2.99
   0  -6  -4   12.49    1.41
  -3  -2  11   94.00    3.79
   3   2 -11   90.57    3.41
   0   6   4   13.70    1.49
   6   0  -7  162.53    5.91
   3  -7  -2  197.65   10.98
  -3   7   2  170.50    9.03
   5   2  -9   71.21    3.50
   6   0  -7  157.10    5.05
   6  -3  -5   17.63    1.74
   6  -3  -5   17.39    1.65
   2   7  -1   13.92    1.64
   2   7  -1   18.26    2.54
  -2  -7   1   16.57    1.92
  -2   2 -10  304.83   16.03
  -2   2 -10  314.57    9.32
   3   6   0  164.38    5.50
   1  -8   1  136.97    5.59
   3   6   0  177.19    6.75
   3   6   0  174.20    5.52
   5   2   3   32.97    2.50
   5   2   3   29.86    2.47
   5   2   3   33.62    2.77
   6  -1   3   10.09    1.56
   6   1  -7  359.24    9.64
   6  -1   3    8.23    1.84
   4   0 -10  101.85    3.08
   4   0 -10   96.16    3.08
   1   5   5  368.34   21.16
   1   5   5  345.29   20.12
  -1  -5  -5  392.36   10.57
   5   0   5    7.46    1.54
   5  -3  -7    0.82    0.74
   5   0   5    7.46    1.51
   5  -3  -7    1.36    0.35
   5   0   5    7.67    1.54
   5  -3  -7    1.07    0.26
   4  -3  -8    1.07    2.11
   5   0  -9    2.84    0.68
  -5   2  -6  156.19    6.04
  -2   8  -1    5.87    0.96
   2   6   2  292.27    8.59
   3   3 -11   43.16    2.64
   5  -2   6  160.56    8.39
   2   6   2  266.34    8.30
  -3  -3  11   48.35    2.88
  -2   8  -1    5.48    2.11
   2  -8   1    5.81    1.45
  -5   2  -6  157.19    9.40
   3   5 -10    1.91    2.21
  -5   6  -4   84.48    4.19
   5  -6   4   88.81    4.65
  -1  -5  11    3.74    2.63
  -5   4  -6    1.03    0.35
  -5   4  -6    3.50    2.09
   1   5 -11    1.12    1.97
  -3   7  -7   68.17    4.86
  -3   7  -7   78.24    4.73
   2   7  -8  101.06    4.84
  -1   0 -10   27.08    2.67
   1   0  10   32.40    2.11
  -1   0 -10   28.75    1.92
   2   5   4   13.38    1.19
   2   5   4   13.60    2.16
   2   5   4   15.00    1.92
  -6   4  -3   22.68    2.53
   6  -4   3   22.41    2.72
   1  -6  10  233.29    8.04
  -1   6 -10  228.05    8.57
  -6   5   0   15.66    1.68
   6  -5   0   15.82    2.12
   5  -2  -8  135.80    4.30
   5  -2  -8  135.70    4.31
   0   7   2    3.74    1.17
   1   7  -9   66.21    4.31
   0   7   2    3.28    1.90
   4  -7   5   92.92    4.69
  -4   7  -5   87.33    4.34
  -1  -7  -1    1.10    1.36
  -4   3  -8   79.64    3.60
   1   7   1    2.51    2.65
   4  -3   8   74.92    3.83
  -4   3  -8   79.42    3.74
   1   7   1    1.49    1.83
   4  -4  -7    2.55    1.59
  -1  -8   5  235.69    8.43
  -4   7   1   12.09    1.29
   1   8  -5  247.12    6.92
   1   8  -5  254.25    8.87
  -1  -8   4    9.52    1.82
   1   8  -4    7.51    1.22
   1   8  -4    7.22    2.20
  -6   5  -1  188.53   10.78
   0   1 -11    1.70    2.34
   6  -5   1  172.55    6.75
   0  -1  11    1.09    0.63
   4   3   4   89.97    5.29
   4   3   4   94.44    3.74
   4   3   4   93.15    4.04
   3   1 -11  154.17    9.11
   5  -6  -2    5.49    1.65
   0   5 -11   59.01    4.13
  -1   7  -9    3.29    2.52
  -5   6   2    0.95    0.52
   0  -5  11   59.39    4.28
   4   6  -5   21.52    2.71
   2  -8   6  103.91    5.28
  -2   8  -6  118.61    5.88
  -3   5  -9    7.35    1.46
   3  -5   9    8.64    1.90
   4  -2  -9   30.26    2.69
   4   6  -4  179.16    7.64
   6  -1  -7   99.15    5.61
   5  -4  -6   48.51    2.45
  -3   8  -3  189.97    7.10
   3  -8   3  209.41   12.32
   5  -4  -6   35.87    1.57
   5  -4  -6   49.58    2.95
  -2   5 -10   40.15    2.96
  -2   5 -10   49.20    3.97
   2  -5  10   42.31    3.33
   0  -1 -10    2.30    2.13
   6  -5  -1   14.03    2.27
  -6   5   1   17.85    1.66
  -1   3 -11    7.72    1.82
   1  -3  11    3.69    1.97
  -1   3 -11    2.21    1.66
  -4   4  -8   29.72    2.11
   4  -4   8   32.40    2.73
  -4   4  -8   24.56    2.14
   0   8  -7  397.06   13.35
   2   6 -10   97.70    4.40
  -1   8  -7   28.38    2.99
  -2  -6  10  112.64    7.76
  -4   0  -7  367.92   20.34
   4   0   7  388.40   19.33
   6   3  -4    2.96    2.11
   6   2   0   78.32    3.60
  -3   8  -2    2.89    2.48
   3  -8   2    2.16    2.02
   3   6  -9  191.90    7.48
   6  -4  -4   50.59    1.88
   6  -4  -4   54.87    2.59
  -3  -6   9  211.26    7.75
  -3   8  -4  268.01   10.80
   4   6  -6  247.48    8.43
  -1   4 -11   67.52    3.23
  -1   4 -11   72.99    3.91
   1   8  -6   30.34    3.14
   1   8  -3    0.52    1.69
   6   3  -3   20.78    2.46
   4  -6  -4  484.50   11.62
   2   0 -11  193.49   10.48
  -4   6  -7   73.47    4.32
   4  -6  -4  522.03   12.71
  -4   6  -7   71.39    4.40
   3   7  -5  317.64    9.83
   6   3  -5  350.56    9.92
   0   8  -1    3.67    2.44
   6   2  -7   36.90    2.35
   6   2  -7   46.25    3.02
  -4   2  -8    2.43    1.09
  -4   2  -8    2.26    0.79
   4  -2   8    6.12    1.50
   5   4  -8  245.11    7.70
  -5  -4   8  253.93    9.59
  -6   5  -2  205.71   10.73
   6  -5   2  197.16    6.92
   0  -5  -6   21.30    2.07
   4   6  -3  317.63    9.77
   2   5 -11    5.09    1.54
   4   4 -10   68.13    3.47
   2  -6  -5    2.03    0.72
  -4  -4  10   69.02    3.94
   4   5  -9  130.62    5.30
  -4  -5   9  122.58    5.44
   1   0 -11  256.81    8.31
  -1   0  11  224.10   10.33
   1   0 -11  205.06    6.66
   3   4 -11   65.20    4.75
   5   3   2    4.27    2.57
   5   3   2    1.96    0.86
   5   4   0  361.92   11.66
  -2   7   3    6.01    0.78
   2  -7  -3    6.77    0.85
   2   2   8  123.55    6.52
   2   2   8  118.65    6.22
  -2  -3  -7    5.77    2.47
   2   3   7    7.10    1.08
   2   3   7    1.68    0.64
  -1   2 -11  135.90    7.37
  -1   2 -11  137.94    4.45
   1  -2  11  129.62    7.78
  -6   3  -4    9.63    1.96
  -3   1  -9    3.05    1.82
  -5   1  -6   44.79    2.81
  -5   1  -6   40.42    2.28
  -3   1  -9    1.03    1.28
  -2   8   0   23.02    2.23
  -2   8   0   28.36    1.96
  -6   5   2  176.76    9.95
   6  -5  -2  155.32    5.26
   1  -8   0  159.88    8.04
   3  -8   1  107.46    4.43
  -1   8   0  128.83    4.10
  -3   8  -1   87.87    3.99
  -2   1 -10   75.53    4.74
   2  -1  10   73.21    3.26
  -2   1 -10   76.77    4.23
  -6   2  -4    6.54    1.43
   2  -3  -9   16.04    2.14
   5  -1  -9   12.07    1.02
  -5   5  -6   24.84    2.62
   5   5  -5  299.49   16.31
   3  -8   5   52.53    3.70
  -3   8  -5   51.21    2.61
  -3   8  -5   59.04    4.97
   6   3  -2    1.50    2.33
   6   3  -2    0.79    1.31
  -1   7   3   56.44    2.28
   6   0   3    5.24    1.65
   1  -6  -5   16.13    1.63
   4  -5  -6    8.90    1.23
   4   6  -7  270.07    8.75
   6   1   2  152.33    6.25
   2  -4  -8   91.27    4.04
   7  -1  -2    9.99    1.81
   3   2   7  122.15    4.90
  -3  -2  -7  119.52    5.26
   6   3  -6   73.13    3.72
  -2  -7   0  326.99    8.95
   6   3  -6   77.49    4.96
   3   7  -3   24.53    2.93
  -5   6  -5  130.69    7.98
  -4   5  -8  164.61    9.53
  -4   5  -8  159.32    7.94
   1   8  -7   35.98    3.86
   7  -1  -3    1.00    0.84
   7  -1  -3    2.65    1.99
   3  -6  -5   16.85    1.62
  -1  -8   2  367.59   10.95
   1   8  -2  349.67   10.67
   1   8  -2  395.77   19.35
  -1  -3  -8   16.62    1.83
   1   3   8   21.66    1.17
   7  -2  -2    4.08    1.99
   7  -2  -2    4.70    0.78
  -1   5 -11  276.58    8.36
   4   5   1  230.52   12.39
   4   5   1  232.99    8.79
  -2   8  -7  130.90    6.16
   5  -5  -5    2.57    0.55
   5  -5  -5    2.80    0.47
   5   5  -6   20.25    2.38
  -3  -3  -6   28.44    2.30
  -4   7  -6  216.43    7.98
   7  -2  -1    1.23    1.52
   7  -2  -1    1.68    1.20
   1  -3  -9   76.43    3.78
   6  -3  -6   33.37    1.85
   6  -3  -6   28.33    1.80
  -6   4  -4   70.62    3.81
   4  -7  -2   14.63    1.56
  -4   7   2   11.91    1.08
   5   5  -3    3.24    1.80
   4   4   3   75.38    5.28
   4   4   3   86.25    3.88
   2  -2 -10  182.35    7.11
  -3   7   3    4.62    0.65
   6   1  -8   39.77    2.46
   6   1  -8   39.16    2.66
   3  -3  -9   21.12    2.28
   2   7  -9   18.74    2.30
  -6   5  -3   69.75    3.45
   5  -6  -3   10.78    1.42
  -5   6   3    7.54    0.82
   2   1   9    9.59    1.43
   1   2   9  329.16    8.78
  -2  -1  -9    7.14    1.36
   2   4   6  107.54    4.16
  -2  -4  -6  105.14    4.67
   3   6   1    9.80    1.75
   6  -2  -7    5.49    0.81
   6   0  -8    9.39    1.41
   7  -2  -3  371.53   10.36
   7   0  -3   52.89    2.47
   1  -4  -8   50.62    2.94
   3   1   8   97.30    3.90
  -3  -1  -8   75.53    3.60
   3  -4  -8  116.97    4.31
   7  -1  -4   91.95    3.11
   7  -1  -4   88.62    4.36
   1   3 -12   37.79    2.47
   7   0  -2  145.68    7.56
   7   0  -2  163.00    5.03
   4   2 -11  298.34    8.35
   1   4   7  329.30   16.98
  -1  -4  -7  362.59   10.45
   6  -1   4  315.60    8.65
   5  -7   2  160.52    6.78
  -5   7  -2  171.76    5.96
  -3   6  -9    4.08    1.47
  -3   6  -9    1.28    2.33
   0   7 -10   35.13    3.42
  -5   7  -1   28.61    2.67
  -3   7  -8   84.12    5.47
  -4   1  -8    7.01    1.67
   4  -1   8    3.76    1.24
   1   6   4  132.63    4.87
   3  -8   0   19.58    2.22
  -3   8   0   16.27    1.67
   6   2   1    4.14    1.02
   7  -2   0  218.30    6.99
   1  -2 -10   86.80    4.33
   7   0  -4   60.08    3.13
   7   0  -4   55.11    2.63
   1   6 -11  364.11   17.64
   0   0 -11  123.87    6.54
   6  -5  -3   13.15    1.60
   0   6 -11  120.14    5.21
   2   3 -12   36.61    2.47
  -2  -3  12   34.47    2.32
   0  -8   0  111.15    4.33
   0   8   0  119.65    5.06
   6   3  -1   15.13    2.01
  -3   8  -6   20.27    2.83
   5   1 -10   11.05    1.25
   6  -4  -5    0.82    0.42
   6  -4  -5    0.08    1.17
   3  -2 -10   99.68    4.32
   2  -5  -7   52.50    3.45
   5   1   5   67.66    4.58
   1   4 -12    3.48    1.12
   3   7  -2    8.35    2.20
  -3  -7   2    9.71    1.83
   1   2 -12    0.72    1.23
   7  -3  -1   29.79    2.58
   5   2 -10   84.52    3.49
  -1   1 -11  126.31    5.58
   5   2 -10   77.22    4.70
   4   1 -11   11.04    1.06
   4   1 -11   12.36    1.41
   7  -1   0    2.13    2.13
   2   2 -12    0.96    1.61
   5   5  -7   28.03    2.85
   6   2  -8  157.00    5.45
  -5   7  -3  152.65    6.30
   1   7 -10  106.87    4.93
   6   3  -7    1.80    2.00
   6   3  -7    2.06    1.91
  -5   3  -7   18.47    2.11
   4   3 -11  125.16    6.96
   4   6  -8    8.70    2.11
   7   0  -1  172.02    5.88
   7   0  -1  188.16   10.60
   7  -2  -4    6.71    1.77
   7  -2  -4   12.17    1.83
   5   5  -2    8.50    1.96
   2   6   3   19.00    2.26
  -5   7   0   70.17    4.36
   5   4  -9   60.37    3.44
  -5  -4   9   60.81    3.92
   3   4   5  332.29    9.70
   3   4   5  302.81    8.48
   2   8  -5   14.35    2.68
   7  -3   0   18.30    2.96
  -5   4  -7    1.68    1.07
   6  -1  -8   24.46    2.25
   0   7   3    1.53    0.99
  -3  -5  11   43.61    3.59
  -1  -8   1  247.49    7.29
   5  -3  -8   40.11    3.25
   0   3 -12  116.39    5.11
   0   3 -12  122.81    7.40
  -2  -4  12  209.89    7.64
   2   4 -12  200.67    7.38
   0  -6  -5   32.65    2.10
   2   8  -4   93.27    5.04
   3  -5  -7  291.30   10.23
  -1   8   1    3.17    0.93
   7  -1  -5   36.89    2.96
   7  -1  -5   26.89    2.63
  -3   4 -10  154.86    5.69
  -3   4 -10  156.56    6.18
   3  -3  10    2.06    2.51
   1  -5  -7   89.33    4.25
  -4  -2  -6   62.80    4.14
  -5   0  -6  142.23    4.84
   4  -8   2    5.06    1.56
   0  -4  12  185.27    7.03
   0   4 -12  177.27    5.86
   7  -3  -3  132.52    4.89
   7  -3  -3  150.44    8.75
  -5   2  -7   44.34    2.54
  -5   2  -7   41.70    3.35
   5   0 -10  153.41    8.47
   2  -1 -11    3.98    2.63
   7   1  -3   65.67    4.33
   5  -4  -7    2.46    1.79
   7  -2   1  111.13    6.39
   4   5 -10  326.89   12.06
   6  -6   0    2.58    2.19
  -2   4 -11  127.62    5.18
  -2   4 -11  118.12    4.64
   2   6 -11   73.29    4.22
   2  -4  11  118.76    4.84
  -3   0  -9    5.45    1.66
  -2   3 -11   70.92    3.30
   5   3 -10  135.51    5.70
   5  -2  -9    1.19    1.38
  -2   0 -10   66.64    3.88
  -1   6 -11   64.36    4.13
  -4   8  -4    4.13    2.29
   4  -3  -9  142.07    7.46
   0   2 -12  174.94    9.47
   4  -8   1  255.42   14.58
   2   7   1  125.25    4.77
   2   7   1  120.06    5.33
   4   3   5    6.15    1.33
   2   8  -3   28.88    3.02
   5   3   3  149.73    8.60
   5  -7  -1  145.50    5.71
   4  -4  -8   28.19    2.19
  -3  -3  12   68.53    4.31
   3   3 -12   66.08    3.07
   3  -8  -1    4.10    0.95
   7  -1   1   78.63    3.17
   6   1   3   62.94    3.16
  -3   5 -10  204.53    6.73
   7  -2  -5   36.53    2.43
  -3   2 -10  151.50    5.25
   6  -6  -1  106.85    4.41
   4   4 -11  112.14    6.62
   3  -1 -11    4.30    1.65
  -4   4  -9  168.19    8.70
  -4   3  -9   86.42    5.28
   6   0   4   61.25    3.02
  -1   9  -4   12.70    1.36
  -1   9  -4   18.39    2.66
   7  -4  -1  211.57   12.40
   7  -3  -4    9.92    1.56
   7  -3  -4   13.36    2.12
   4   5   2  265.22    8.74
   4   5   2  259.71   15.26
   0   5 -12  246.01    8.60
  -1   9  -5    5.01    1.92
  -1   9  -5   10.33    1.19
  -2   2 -11   61.11    2.80
   4  -2 -10    6.62    2.66
   6   1  -9  135.31    8.33
   2  -6  -6   13.23    1.67
   7   1  -1   43.84    2.35
   0  -8  -1  250.58    7.60
   0   8   1  235.90    7.30
  -1   9  -3   36.47    3.68
  -1   9  -3   35.84    1.85
  -2  -5  12  171.27    6.36
   7  -4  -2    5.16    1.51
  -4   8   0    1.14    1.34
   4  -8   0    1.98    0.82
  -4   0  -8   28.27    2.72
   4  -5  -7   57.12    3.92
   2   8  -2   27.77    2.75
  -2   9  -3  265.69   10.58
  -1   9  -6   36.68    1.83
   0   9  -4  344.12   18.85
   6   2  -9   49.09    2.93
   6   2  -9   45.37    3.39
  -6   6   2  220.83    6.25
   4   4   4   51.52    2.78
   1  -3  12  145.61    5.47
  -1   3 -12  161.79    5.39
   4   6   0   63.13    4.09
   7   0   1   48.89    2.91
   5   4 -10   54.13    3.49
   7  -2  -6    4.35    0.98
   7  -3  -5   17.61    1.67
  -1   2 -12  108.50    4.11
  -2   1 -11   27.02    1.87
   3  -3 -10   44.25    3.61
   2   7   2    1.69    1.02
   4   3 -12    1.81    1.52
  -7   5   0    0.30    1.28
   7  -4  -4    1.67    1.54
   1   8   1    4.92    1.19
   7  -5  -2    2.73    1.08
   2   4 -13   24.08    2.33
   0   4 -13   67.16    3.90
   1   5 -13  105.53    7.14
   7   1  -8    2.45    1.61
   2  -6  -7   90.84    5.92
   6   3 -10    2.14    2.24
   0   0   0    0.00    0.00
;
_shelx_hkl_checksum     12856
_shelx_res_file
;
    cd5155a.res created by SHELXL-2014/7
TITL cd5155a in P-1
CELL 0.71073   5.7981   7.0938   9.8166 109.748 100.421  98.403
ZERR    2.00   0.0012   0.0014   0.0020   0.030   0.030   0.030
LATT  1
SFAC O MN AS BA
UNIT 16 4 4 2
L.S. 20
BOND $H
FMAP 2
PLAN 20
SIZE 0.20 0.10 0.06
omit -3 51
ACTA
WGHT    0.067400    0.280200
EXTI    0.075609
FVAR       0.24752
BA1   4    0.243546    0.798490    0.053711    11.00000    0.01159    0.00730 =
         0.00723    0.00031    0.00103   -0.00194
MN1   2    0.369013    1.152373    0.444071    11.00000    0.00612    0.00970 =
         0.00732    0.00004    0.00059   -0.00213
MN2   2    0.007267    0.595261    0.354724    11.00000    0.00534    0.01245 =
         0.00869   -0.00087    0.00034    0.00059
AS1   3   -0.157746    1.025016    0.302388    11.00000    0.00434    0.00723 =
         0.00427   -0.00006    0.00069   -0.00047
AS2   3    0.400170    0.427823    0.240101    11.00000    0.00358    0.00603 =
         0.00694    0.00071    0.00068   -0.00020
O1    1   -0.393366    0.950180    0.366939    11.00000    0.00648    0.01101 =
         0.00957    0.00336    0.00147    0.00211
O2    1    0.354562    0.187932    0.238228    11.00000    0.01724    0.00611 =
         0.01180    0.00232    0.00216    0.00093
O3    1    0.057144    0.890961    0.329596    11.00000    0.00602    0.00937 =
         0.01610    0.00548    0.00090    0.00214
O4    1    0.380125    0.591656    0.407534    11.00000    0.00911    0.00930 =
         0.00845   -0.00075    0.00397    0.00148
O5    1   -0.012520    1.272870    0.412239    11.00000    0.01305    0.01315 =
         0.00567   -0.00144    0.00368   -0.00324
O6    1   -0.243738    0.980838    0.121252    11.00000    0.01749    0.01797 =
         0.00412    0.00424   -0.00086    0.00199
O7    1    0.168374    0.458742    0.127615    11.00000    0.00753    0.01340 =
         0.01615    0.00709   -0.00421   -0.00078
O8    1    0.667589    0.488824    0.204667    11.00000    0.00648    0.01772 =
         0.01131    0.00227    0.00553   -0.00180
HKLF 4
REM  cd5155a in P-1
REM R1 =  0.0385 for    1254 Fo > 4sig(Fo)  and  0.0407 for all    1330 data
REM    119 parameters refined using      0 restraints
END
WGHT      0.0674      0.1501
REM Highest difference peak  3.247,  deepest hole -2.932,  1-sigma level  0.462
Q1    1   0.2034  0.8497 -0.0246  11.00000  0.05    3.25
Q2    1   0.2705  0.7311  0.1246  11.00000  0.05    3.03
Q3    1   0.3619  0.4791  0.1621  11.00000  0.05    1.99
Q4    1  -0.1152  0.9744  0.3798  11.00000  0.05    1.91
Q5    1   0.4341  0.3560  0.3010  11.00000  0.05    1.66
Q6    1  -0.1845  1.0864  0.2363  11.00000  0.05    1.65
Q7    1   0.3412  1.2034  0.3599  11.00000  0.05    1.49
Q8    1   0.3824  1.0875  0.5171  11.00000  0.05    1.45
Q9    1  -0.0084  0.6421  0.2755  11.00000  0.05    1.44
Q10   1   0.3467  0.6145  0.1448  11.00000  0.05    1.29
Q11   1   0.0433  0.5248  0.4210  11.00000  0.05    1.05
Q12   1   0.5030  1.0883  0.5121  11.00000  0.05    1.02
Q13   1   0.2716  0.5428  0.0729  11.00000  0.05    1.02
Q14   1  -0.2364  1.1021  0.1172  11.00000  0.05    0.97
Q15   1   0.3852  0.4868  0.4513  11.00000  0.05    0.97
Q16   1  -0.1618  1.2844  0.3180  11.00000  0.05    0.95
Q17   1  -0.1979  0.9634 -0.0231  11.00000  0.05    0.94
Q18   1   0.4441  0.6187  0.1251  11.00000  0.05    0.93
Q19   1  -0.0321  1.3530  0.3777  11.00000  0.05    0.91
Q20   1  -0.4476  0.9969  0.2600  11.00000  0.05    0.84
;
_shelx_res_checksum     33809
