# Supplementary material for: Crystal structure of BaMn2(AsO4)2 containing discrete [Mn4O18]28− units
Source: Acta Crystallogr E Crystallogr Commun. 2017 Nov 14;73(Pt 12):1855–60. doi: 10.1107/S2056989017016152 (PMC5730239; doi:10.1107/S2056989017016152)
Supplement: Supplementary file 2 [file e-73-01855-Isup2.hkl]

data_I                                                                          
_shelx_title ' cd5155a in P-1'                                                  
_shelx_refln_list_code          4                                               
_shelx_F_calc_maximum      265.83                                               
_exptl_crystal_F_000       472.00                                               
_reflns_d_resolution_high  0.8256                                               
                                                                                
loop_                                                                           
 _space_group_symop_operation_xyz                                               
 'x, y, z'                                                                      
 '-x, -y, -z'                                                                   
                                                                                
_cell_length_a     5.7981                                                       
_cell_length_b     7.0938                                                       
_cell_length_c     9.8166                                                       
_cell_angle_alpha 109.748                                                       
_cell_angle_beta  100.421                                                       
_cell_angle_gamma  98.403                                                       
                                                                                
_shelx_F_squared_multiplier     1.000                                           
                                                                                
loop_                                                                           
 _refln_index_h                                                                 
 _refln_index_k                                                                 
 _refln_index_l                                                                 
 _refln_F_squared_calc                                                          
 _refln_F_squared_meas                                                          
 _refln_F_squared_sigma                                                         
 _refln_observed_status                                                         
   1   0   0          0.42         14.62         4.09 o                         
   2   0   0       3513.72       3767.98        77.74 o                         
   3   0   0       2129.42       2267.52        48.31 o                         
   4   0   0         76.17        100.25        10.53 o                         
   5   0   0      10140.81      11215.92       191.09 o                         
   6   0   0        155.69        149.27        29.78 o                         
  -6   1   0        399.71        380.64        17.91 o                         
  -5   1   0       9909.98      10793.40       206.68 o                         
  -4   1   0         83.86         93.80         8.07 o                         
  -3   1   0        699.23        751.04        35.94 o                         
  -2   1   0      29434.12      28872.58      1463.80 o                         
  -1   1   0        739.22        792.29        45.05 o                         
   0   1   0        749.09        778.91        23.46 o                         
   1   1   0       6255.12       7523.30       113.43 o                         
   2   1   0         77.58         74.93        10.21 o                         
   3   1   0      26173.68      32428.10       675.05 o                         
   4   1   0         38.39         24.15         6.94 o                         
   5   1   0       1476.97       1554.42        34.31 o                         
   6   1   0         13.97         39.62        15.62 o                         
  -6   2   0       3075.73       3282.33       127.36 o                         
  -5   2   0        150.35        149.47        10.95 o                         
  -4   2   0       2157.60       2111.93        53.37 o                         
  -3   2   0          5.53         10.67         6.03 o                         
  -2   2   0         21.93         20.91         6.83 o                         
  -1   2   0       1756.80       1527.17        99.71 o                         
   0   2   0       1931.46       1856.16        81.50 o                         
   1   2   0       2878.57       3014.76        72.41 o                         
   2   2   0       7631.41       9253.74       197.32 o                         
   3   2   0       3158.56       3538.38        75.01 o                         
   4   2   0      13448.54      16051.16       337.31 o                         
   5   2   0       3491.46       3667.38        78.82 o                         
   6   2   0       1436.67       1310.57        60.24 o                         
  -6   3   0       5447.22       5675.24       117.13 o                         
  -5   3   0        701.38        690.10        33.13 o                         
  -4   3   0       2654.79       2567.33        59.90 o                         
  -3   3   0       4161.62       4216.75       117.91 o                         
  -2   3   0         99.15        109.97        12.79 o                         
   0   3   0       4593.23       4371.31       218.75 o                         
   1   3   0         14.83         19.68         5.82 o                         
   2   3   0      11536.50      12905.25       291.29 o                         
   3   3   0       1394.59       1592.36        38.56 o                         
   4   3   0          7.11         17.38         8.85 o                         
   5   3   0       1749.59       1801.54        56.74 o                         
  -6   4   0          8.94         60.81        17.64 o                         
  -5   4   0       3139.71       3076.30       232.25 o                         
  -4   4   0       1316.30       1282.33        44.52 o                         
  -3   4   0      29387.92      28813.55      1513.70 o                         
  -2   4   0       1723.23       1598.92        94.20 o                         
  -1   4   0        962.29        840.46        64.41 o                         
   0   4   0        327.11        346.16        12.88 o                         
   1   4   0        183.36        192.52        11.44 o                         
   2   4   0       7661.33       8248.71       265.63 o                         
   3   4   0       1254.75       1315.52        31.51 o                         
   4   4   0         87.84         87.95        23.70 o                         
   5   4   0       6861.71       6582.99       212.08 o                         
  -6   5   0        260.91        257.82        21.59 o                         
  -5   5   0       7175.50       7063.67       220.17 o                         
  -4   5   0        415.20        449.65        24.11 o                         
  -3   5   0         83.48         68.68        11.89 o                         
  -2   5   0       5207.20       4914.57       219.64 o                         
  -1   5   0        188.51        153.20        19.95 o                         
   0   5   0      19286.99      19782.52       703.43 o                         
   1   5   0        599.30        593.15        19.70 o                         
   2   5   0        656.02        622.15        23.11 o                         
   3   5   0        169.65        139.12        22.11 o                         
   4   5   0       1241.56       1179.25        49.17 o                         
  -5   6   0       1371.58       1292.79        46.09 o                         
  -4   6   0        795.35        790.99        29.94 o                         
  -3   6   0         21.13         34.77        10.61 o                         
  -2   6   0       5247.34       5371.14       133.35 o                         
  -1   6   0       6957.24       6810.20       121.94 o                         
   0   6   0          3.73          4.81         9.26 o                         
   1   6   0       7055.13       6695.74       211.08 o                         
   2   6   0       1717.74       1577.78        37.74 o                         
   3   6   0       3065.93       2948.23        63.18 o                         
  -4   7   0       1442.64       1300.64        56.00 o                         
  -3   7   0       2362.40       2440.30       253.29 o                         
  -2   7   0        403.16        415.95        44.14 o                         
  -1   7   0       1956.32       2016.48        87.02 o                         
   0   7   0        632.85        640.59        43.19 o                         
   1   7   0        218.94        206.16        15.65 o                         
   2   7   0       5919.20       5864.16       160.51 o                         
  -2   8   0        447.23        432.68        43.92 o                         
  -1   8   0       2460.24       2320.74       264.14 o                         
   0  -8   1         27.06         59.93        39.85 o                         
   1  -8   1       2216.80       2323.06        94.81 o                         
   2  -8   1         93.54         94.86        12.24 o                         
   3  -8   1       1608.82       1637.93       164.34 o                         
  -2  -7   1        305.35        260.22        19.55 o                         
  -1  -7   1       1869.85       1694.23        90.64 o                         
   0  -7   1        789.46        869.49        28.75 o                         
   1  -7   1          0.29         22.63        12.38 o                         
   2  -7   1      10940.31      11633.61       479.75 o                         
   3  -7   1       2375.81       2260.03        94.91 o                         
   4  -7   1       1775.24       1815.60        53.22 o                         
  -3  -6   1       9179.80       9365.03       191.81 o                         
  -2  -6   1        187.29        166.26        14.47 o                         
  -1  -6   1       2600.68       2509.53        58.48 o                         
   0  -6   1        128.56        130.73        11.65 o                         
   1  -6   1       1118.04       1163.80        37.27 o                         
   2  -6   1        115.48        122.76        10.08 o                         
   3  -6   1       3015.52       2865.46       226.17 o                         
   4  -6   1          8.24          7.32        18.68 o                         
   5  -6   1       4690.52       4659.88       150.99 o                         
  -4  -5   1        908.64        890.96        35.04 o                         
  -3  -5   1       1932.27       2029.33        49.40 o                         
  -2  -5   1      11001.01      10899.03       318.55 o                         
  -1  -5   1        108.80        120.46        11.36 o                         
   0  -5   1       6681.68       6700.22       212.89 o                         
   1  -5   1          2.12         11.13        11.41 o                         
   2  -5   1        236.65        244.74        21.06 o                         
   3  -5   1        839.33        799.22        29.34 o                         
   4  -5   1         81.69         48.52        18.07 o                         
   5  -5   1        868.34        818.66        43.57 o                         
   6  -5   1       3290.22       3059.76       137.85 o                         
  -5  -4   1         30.00         33.86        16.70 o                         
  -4  -4   1       6162.46       7012.34       269.02 o                         
  -3  -4   1        531.85        525.84        25.10 o                         
  -2  -4   1       2069.26       2118.35        89.80 o                         
  -1  -4   1       3087.85       3076.52        73.24 o                         
   0  -4   1       2626.80       2475.53        82.13 o                         
   2  -4   1        739.28        742.39        65.50 o                         
   3  -4   1        371.50        296.03        20.02 o                         
   4  -4   1       2791.23       2628.36        75.35 o                         
   5  -4   1         10.41          1.04        17.32 o                         
   6  -4   1       1400.91       1258.21        43.54 o                         
  -5  -3   1         10.62         10.70        10.29 o                         
  -4  -3   1       3027.18       3349.31        62.43 o                         
  -3  -3   1        581.37        610.98        26.79 o                         
  -2  -3   1        904.08        958.76        26.86 o                         
  -1  -3   1      50332.62      54441.34       992.10 o                         
   0  -3   1        373.00        421.48        15.30 o                         
   1  -3   1       2929.26       2378.59       155.38 o                         
   2  -3   1       2051.86       1736.43        42.70 o                         
   3  -3   1       1617.10       1625.46        44.27 o                         
   4  -3   1      20613.53      21299.25       458.39 o                         
   5  -3   1        480.56        474.96        25.42 o                         
   6  -3   1         18.79         13.91        16.67 o                         
  -6  -2   1      13071.98      14205.12       452.94 o                         
  -5  -2   1        305.67        296.80        17.56 o                         
  -4  -2   1        690.16        691.30        21.76 o                         
  -3  -2   1       3208.10       3624.39        85.20 o                         
  -2  -2   1        150.68        155.86        14.28 o                         
  -1  -2   1       2053.08       2031.29       101.71 o                         
   0  -2   1       6456.48       4477.97       370.83 o                         
   1  -2   1        433.16        417.92        20.08 o                         
   2  -2   1      24908.03      20711.37      1581.79 o                         
   3  -2   1         14.03         26.31        10.51 o                         
   4  -2   1       1240.26       1322.62        33.13 o                         
   5  -2   1       2523.27       2560.23        49.62 o                         
   6  -2   1       1106.50       1101.70        28.85 o                         
  -6  -1   1          6.42         26.73        13.62 o                         
  -5  -1   1       4970.34       5270.19       101.68 o                         
  -4  -1   1       3414.74       3700.79        68.79 o                         
  -3  -1   1       8020.92       9211.33       151.11 o                         
  -2  -1   1        997.06       1163.45        33.47 o                         
  -1  -1   1         63.00         99.82         8.71 o                         
   0  -1   1          5.52         76.68        22.05 o                         
   1  -1   1       2406.95       2418.26        84.93 o                         
   2  -1   1       2126.88       2206.56        35.58 o                         
   3  -1   1      15471.27      15783.07       278.23 o                         
   4  -1   1       2447.62       2549.60        66.06 o                         
   5  -1   1       2343.30       2462.67        74.43 o                         
   6  -1   1        411.58        391.65        19.38 o                         
  -6   0   1        368.49        389.90        18.98 o                         
  -5   0   1        428.30        456.10        29.59 o                         
  -4   0   1       7426.82       8348.60       126.45 o                         
  -3   0   1        489.92        575.03        29.08 o                         
  -2   0   1      49252.23      52544.88       956.05 o                         
  -1   0   1        716.63        886.58        18.78 o                         
   0   0   1         61.98         86.76         6.93 o                         
   1   0   1       1789.86       1957.59        29.98 o                         
   2   0   1       1055.35       1303.31        28.26 o                         
   3   0   1       7727.37       8333.80       160.81 o                         
   4   0   1       4913.88       5365.93       134.89 o                         
   5   0   1       4121.79       4444.31        76.90 o                         
   6   0   1      10637.19      11556.04       240.24 o                         
  -6   1   1       2230.98       2427.43        55.70 o                         
  -5   1   1         44.54         34.01         7.45 o                         
  -4   1   1      38084.21      42811.85      1365.57 o                         
  -3   1   1        711.08        687.20        55.60 o                         
  -2   1   1          6.72         22.30        13.14 o                         
   0   1   1         25.89         54.42         6.91 o                         
   1   1   1      52819.84      62009.31       804.99 o                         
   2   1   1        763.80        825.52        23.78 o                         
   3   1   1         60.71         77.40        10.42 o                         
   4   1   1       2092.79       2204.07        88.32 o                         
   5   1   1         11.35         16.09        12.22 o                         
   6   1   1          4.21          9.79        36.57 o                         
  -6   2   1       1673.29       1724.77        41.21 o                         
  -5   2   1         85.83         80.77        11.38 o                         
  -4   2   1       1766.65       1872.81        39.65 o                         
  -3   2   1       3527.95       3684.57        73.33 o                         
  -2   2   1       1710.06       1850.49        41.15 o                         
   0   2   1       2740.42       2832.25        55.02 o                         
   1   2   1       6546.10       7874.11       137.33 o                         
   2   2   1       1562.01       1671.45        32.83 o                         
   3   2   1       1520.53       1639.95        43.98 o                         
   4   2   1       3813.39       3823.45       161.06 o                         
   5   2   1         88.06         86.91        12.38 o                         
  -6   3   1       1994.59       1963.45        55.73 o                         
  -5   3   1        514.54        572.81        42.18 o                         
  -4   3   1        366.02        357.80        26.53 o                         
  -3   3   1        924.15       1017.63        19.16 o                         
  -2   3   1       8744.31       8673.21       491.33 o                         
  -1   3   1         13.13         17.86         4.47 o                         
   0   3   1       8750.81       8996.84       278.95 o                         
   1   3   1       1711.41       1779.87        39.63 o                         
   2   3   1       7134.37       8010.76       217.40 o                         
   3   3   1       9528.63      11138.08       269.32 o                         
   4   3   1        771.25        793.57        30.60 o                         
   5   3   1       3955.35       3987.89        70.97 o                         
  -6   4   1       1528.92       1555.22        58.73 o                         
  -5   4   1       7790.41       7875.54       196.88 o                         
  -4   4   1       1051.93       1024.02        37.47 o                         
  -3   4   1        616.83        534.89        21.76 o                         
  -2   4   1         14.44         35.27         5.97 o                         
  -1   4   1       2614.40       2754.83       185.28 o                         
   0   4   1       3239.26       3345.13        74.84 o                         
   1   4   1      10854.77      11715.84       272.95 o                         
   2   4   1        120.13        115.34        11.51 o                         
   3   4   1      15345.35      17505.35       607.01 o                         
   4   4   1       1409.28       1348.63        37.44 o                         
  -6   5   1        315.82        274.43        31.35 o                         
  -5   5   1        379.15        367.44        22.47 o                         
  -4   5   1       5617.19       5472.94       332.23 o                         
  -3   5   1       1047.23        980.91        42.46 o                         
  -2   5   1      16340.87      16918.93       262.37 o                         
  -1   5   1       1163.15       1079.24        54.03 o                         
   0   5   1         13.73         31.27        11.95 o                         
   1   5   1       2605.87       2425.21        58.94 o                         
   2   5   1          1.40         26.39        12.42 o                         
   3   5   1         15.02          6.41        14.88 o                         
  -5   6   1        136.06        120.39        14.35 o                         
  -4   6   1       6953.23       7105.62       352.73 o                         
  -3   6   1       2712.38       2698.02        69.77 o                         
  -2   6   1          2.95         58.44        34.78 o                         
  -1   6   1       4212.81       4302.31        75.79 o                         
   0   6   1        961.65        925.71        44.67 o                         
   1   6   1       3702.33       3382.76       158.43 o                         
   2   6   1          6.93         14.73        10.15 o                         
  -4   7   1        219.49        198.11        21.14 o                         
  -3   7   1       2322.25       2534.25       321.42 o                         
  -2   7   1         62.04         41.09        13.08 o                         
  -1   7   1       2217.35       2096.84        74.83 o                         
   0   7   1       8569.06       9437.87       405.23 o                         
   1   7   1          1.20         25.29        16.47 o                         
  -1  -8   2       6853.38       6615.94       212.49 o                         
   0  -8   2          7.74         12.93        21.46 o                         
   1  -8   2       1431.08       1436.12        74.85 o                         
   2  -8   2       2388.05       2553.29       285.19 o                         
   3  -8   2          1.55         40.61        25.57 o                         
  -2  -7   2       1321.99       1284.16        39.49 o                         
  -1  -7   2       1741.20       1726.08        43.12 o                         
   0  -7   2      11124.15      11683.95       262.63 o                         
   1  -7   2        114.48        111.92        22.14 o                         
   2  -7   2        667.78        610.46        21.97 o                         
   3  -7   2        265.77        246.81        21.04 o                         
   4  -7   2       1263.09       1282.38        45.57 o                         
  -3  -6   2         68.71         62.12        11.40 o                         
  -2  -6   2       4928.13       4997.07       196.67 o                         
  -1  -6   2         96.42         81.19        11.19 o                         
   0  -6   2          4.44         19.52         7.69 o                         
   1  -6   2       6354.70       6331.22       129.49 o                         
   2  -6   2       2581.39       2294.82       108.22 o                         
   3  -6   2      13982.80      12857.97       244.18 o                         
   4  -6   2       1445.61       1354.72        78.57 o                         
   5  -6   2         55.80         72.86        18.24 o                         
  -4  -5   2        877.16        850.66        59.29 o                         
  -3  -5   2        724.57        773.83        28.00 o                         
  -2  -5   2       7308.06       7497.23       130.70 o                         
  -1  -5   2       1500.29       1425.19        40.30 o                         
   0  -5   2        163.83        177.17        11.02 o                         
   1  -5   2       7479.93       7327.24       255.90 o                         
   2  -5   2          3.58         15.72         7.11 o                         
   3  -5   2        622.78        630.21        30.69 o                         
   4  -5   2       3340.30       2810.84       289.31 o                         
   5  -5   2        841.33        803.84        37.55 o                         
   6  -5   2       3565.13       3459.64       100.72 o                         
  -5  -4   2       1462.70       1461.43        42.04 o                         
  -4  -4   2       7720.01       8455.20       230.45 o                         
  -3  -4   2       1492.04       1507.58        59.98 o                         
  -2  -4   2        326.75        347.92        16.12 o                         
  -1  -4   2       5323.44       4930.39       168.88 o                         
   0  -4   2         68.99         83.27        15.15 o                         
   1  -4   2        220.42        193.67        20.21 o                         
   2  -4   2       3590.94       3237.87       113.95 o                         
   3  -4   2         42.86         39.02        12.09 o                         
   4  -4   2       1008.20        997.59        36.15 o                         
   5  -4   2        629.73        625.91        33.54 o                         
   6  -4   2       5472.11       5701.70       294.55 o                         
  -6  -3   2         14.20         17.07        18.64 o                         
  -5  -3   2       2217.95       2368.79       110.07 o                         
  -4  -3   2        242.45        252.51        17.26 o                         
  -3  -3   2      33377.05      37559.07       600.90 o                         
  -2  -3   2        189.14        226.26        16.18 o                         
  -1  -3   2       1061.56        932.20        57.21 o                         
   0  -3   2         64.39         83.08        13.53 o                         
   1  -3   2       3283.01       2697.92        74.84 o                         
   2  -3   2      21652.67      16361.58       584.17 o                         
   3  -3   2       1914.40       1755.46        74.99 o                         
   4  -3   2       2119.40       2242.24        66.91 o                         
   5  -3   2       6084.20       6164.87       170.43 o                         
   6  -3   2        253.95        292.90        47.97 o                         
  -6  -2   2        390.25        379.66        20.53 o                         
  -5  -2   2       7667.98       8348.57       187.28 o                         
  -4  -2   2        479.19        531.38        22.66 o                         
  -3  -2   2       1340.61       1496.14       108.04 o                         
  -2  -2   2      16483.41      16732.25       622.10 o                         
  -1  -2   2       1981.07       1966.83        57.32 o                         
   0  -2   2      70664.20      42346.28      1088.26 o                         
   1  -2   2        376.49        322.00        18.74 o                         
   2  -2   2         19.42         28.76         5.21 o                         
   3  -2   2        414.92        426.72        14.35 o                         
   4  -2   2         69.31        121.24        19.52 o                         
   5  -2   2       2945.38       2873.93        82.56 o                         
   6  -2   2       1029.49       1115.34        34.93 o                         
  -6  -1   2        303.66        286.68        27.44 o                         
  -5  -1   2       5290.61       5636.95       131.50 o                         
  -4  -1   2       2200.18       2493.64       115.25 o                         
  -3  -1   2        662.30        845.34        43.23 o                         
  -2  -1   2       6454.11       6600.04       484.73 o                         
  -1  -1   2       1766.97       1654.64       108.65 o                         
   0  -1   2         10.52         35.80         9.53 o                         
   1  -1   2      22116.47      17988.46       521.78 o                         
   2  -1   2       5613.48       5829.26        77.26 o                         
   3  -1   2      14428.97      15272.26       271.95 o                         
   4  -1   2        163.27        166.81        21.43 o                         
   5  -1   2         32.92         45.72        13.47 o                         
   6  -1   2        337.86        340.55        20.77 o                         
  -6   0   2       2686.36       2831.75        62.43 o                         
  -5   0   2        159.55        180.16        21.88 o                         
  -4   0   2       1306.12       1372.95        43.97 o                         
  -3   0   2       1121.97       1204.76        51.57 o                         
  -2   0   2        224.57        231.66        11.09 o                         
  -1   0   2       4058.81       4263.77        95.37 o                         
   0   0   2        826.73        763.47        17.33 o                         
   1   0   2       3505.45       3448.51        57.65 o                         
   2   0   2      14135.55      15669.60       223.94 o                         
   3   0   2       3556.99       3721.27       105.95 o                         
   4   0   2      14714.89      16627.70       340.81 o                         
   5   0   2       1118.58       1136.31        31.63 o                         
   6   0   2        352.82        339.61        20.39 o                         
  -7   1   2        197.56        163.63        29.65 o                         
  -6   1   2       7123.50       7398.66       201.85 o                         
  -5   1   2        579.47        580.48        19.94 o                         
  -4   1   2        617.91        656.67        25.93 o                         
  -3   1   2       9041.23       9898.08       404.98 o                         
  -2   1   2       1323.34       1499.32        35.45 o                         
   0   1   2       9531.59      10297.83       184.86 o                         
   1   1   2       1979.78       2091.96        54.48 o                         
   2   1   2       6655.82       7412.94       187.66 o                         
   3   1   2         54.08         55.63         6.82 o                         
   4   1   2        233.35        241.47        17.54 o                         
   5   1   2       6634.91       7256.67       227.66 o                         
   6   1   2       2662.57       2599.74       106.67 o                         
  -6   2   2       1245.92       1314.20        58.56 o                         
  -5   2   2       9455.94      10270.27       188.31 o                         
  -4   2   2        608.77        629.68        21.86 o                         
  -3   2   2      31201.42      31231.92      1077.76 o                         
  -2   2   2         38.10         39.83         4.25 o                         
  -1   2   2         23.31         16.88         3.48 o                         
   0   2   2       1807.06       1965.19        74.21 o                         
   1   2   2        197.14        217.55        10.85 o                         
   2   2   2       3706.90       3995.98        78.36 o                         
   3   2   2       6456.74       6961.63       126.47 o                         
   4   2   2       2708.18       2723.02        57.07 o                         
   5   2   2       6828.85       6647.61       135.33 o                         
  -6   3   2          6.27         13.47         5.06 o                         
  -5   3   2       7949.94       8402.71       177.08 o                         
  -4   3   2       1761.87       1910.29        33.69 o                         
  -3   3   2        242.69        232.57         9.19 o                         
  -2   3   2       7027.41       7370.02       142.88 o                         
  -1   3   2        488.49        487.82        14.56 o                         
   0   3   2      22436.56      26049.10       528.71 o                         
   1   3   2       3779.76       3954.52       143.42 o                         
   2   3   2         37.91         30.64         9.36 o                         
   3   3   2          9.08         17.31         8.89 o                         
   4   3   2       3457.49       3717.99        89.05 o                         
   5   3   2         20.52         41.46        18.86 o                         
  -6   4   2       1297.02       1378.69        51.72 o                         
  -5   4   2        766.68        831.02        28.12 o                         
  -4   4   2        430.15        461.10        34.25 o                         
  -3   4   2        312.88        324.28        20.94 o                         
  -2   4   2       3163.27       3224.22        81.45 o                         
  -1   4   2      25279.85      27543.41       723.84 o                         
   0   4   2        211.12        204.18        10.63 o                         
   1   4   2       7310.68       7751.69       104.84 o                         
   2   4   2       1936.88       1898.52        67.01 o                         
   3   4   2        239.31        255.85        17.59 o                         
   4   4   2       3412.86       3400.92        96.74 o                         
  -6   5   2       2994.04       2754.07       183.96 o                         
  -5   5   2        836.09        838.95        34.30 o                         
  -4   5   2       3498.31       3591.99       130.50 o                         
  -3   5   2       6329.76       6744.42       287.22 o                         
  -2   5   2        250.14        238.03        10.65 o                         
  -1   5   2       3707.42       3668.47        92.48 o                         
   0   5   2         34.41         26.65         5.87 o                         
   1   5   2         26.61         27.18        11.61 o                         
   2   5   2      13388.58      14906.49       226.03 o                         
   3   5   2       1059.20       1027.16        37.31 o                         
  -5   6   2         32.29         34.72        37.07 o                         
  -4   6   2        160.54        130.54        17.68 o                         
  -3   6   2        717.24        688.41        37.58 o                         
  -2   6   2          1.06         26.45        13.63 o                         
  -1   6   2       1406.31       1402.58        31.29 o                         
   0   6   2       4639.40       4693.65        84.65 o                         
   1   6   2         12.72          9.05        18.38 o                         
   2   6   2       5039.30       4956.57       229.95 o                         
  -3   7   2       3066.59       3137.81       233.49 o                         
  -2   7   2       1316.44       1298.77        96.09 o                         
  -1   7   2         20.98         42.47        14.20 o                         
   0   7   2         34.27         58.33        16.27 o                         
  -1  -8   3          2.05          8.49        27.59 o                         
   0  -8   3         29.00         27.26        16.98 o                         
   1  -8   3          6.20         12.87        23.46 o                         
   2  -8   3        306.84        334.67        22.06 o                         
   3  -8   3       3643.02       3386.06       168.63 o                         
  -3  -7   3        316.57        402.60        48.09 o                         
  -2  -7   3       7049.47       6816.30       167.50 o                         
  -1  -7   3        168.54        145.34        24.45 o                         
   0  -7   3       2189.65       2257.91        75.99 o                         
   1  -7   3        287.76        271.25        15.79 o                         
   2  -7   3        502.03        493.08        19.14 o                         
   3  -7   3        124.80        139.29        14.67 o                         
   4  -7   3        141.26        161.41        22.91 o                         
  -4  -6   3       5183.30       5639.08       173.45 o                         
  -3  -6   3       1336.33       1348.24        58.52 o                         
  -2  -6   3        543.46        552.70        23.48 o                         
  -1  -6   3       3682.39       3524.39        91.14 o                         
   0  -6   3       6812.01       6643.69       312.33 o                         
   1  -6   3      11793.70      12234.07       238.20 o                         
   2  -6   3        697.51        663.37        19.76 o                         
   3  -6   3        513.17        453.76        94.14 o                         
   4  -6   3         48.23         35.91        22.45 o                         
   5  -6   3        248.86        269.93        25.35 o                         
  -4  -5   3       2037.98       2095.24        61.03 o                         
  -3  -5   3       6293.04       6554.04       303.02 o                         
  -2  -5   3       2543.25       2581.37        61.32 o                         
  -1  -5   3      16820.61      14502.80       368.78 o                         
   0  -5   3          0.39         10.27        23.09 o                         
   1  -5   3         95.74         99.87        15.66 o                         
   2  -5   3       9399.56       8168.86       229.15 o                         
   3  -5   3       1915.67       1789.22        55.28 o                         
   4  -5   3       8980.80       8290.97       164.43 o                         
   5  -5   3        925.82        889.10        37.46 o                         
  -5  -4   3        124.94        111.81        13.70 o                         
  -4  -4   3        121.25        104.05        12.24 o                         
  -3  -4   3        205.13        221.23        21.44 o                         
  -2  -4   3          5.14         24.98        15.51 o                         
  -1  -4   3       2621.71       2354.75        88.26 o                         
   0  -4   3      10468.31       8867.46       177.48 o                         
   1  -4   3       1029.66        958.82        43.27 o                         
   2  -4   3      15201.29      12771.72       229.56 o                         
   3  -4   3         60.88         70.44         9.45 o                         
   4  -4   3        662.17        592.08        70.91 o                         
   5  -4   3       3211.81       3320.94       134.13 o                         
   6  -4   3        373.43        370.61        30.44 o                         
  -6  -3   3        335.51        341.19        40.39 o                         
  -5  -3   3       6502.24       7154.61       157.21 o                         
  -4  -3   3        631.46        634.94        32.77 o                         
  -3  -3   3       2645.48       2738.17        60.97 o                         
  -2  -3   3          0.05         28.18        14.46 o                         
  -1  -3   3       1252.52       1171.02        42.75 o                         
   0  -3   3         10.18         25.02        18.29 o                         
   1  -3   3       5463.86       4327.78        93.33 o                         
   2  -3   3       8371.36       7105.59       189.50 o                         
   3  -3   3      12181.11      12087.35       333.18 o                         
   4  -3   3         45.70         41.04        14.64 o                         
   5  -3   3        853.36        870.22        68.84 o                         
   6  -3   3       2611.97       2554.29        99.91 o                         
  -6  -2   3        738.11        724.70        27.45 o                         
  -5  -2   3         90.70        127.51        29.54 o                         
  -4  -2   3       8675.44       9965.85       178.38 o                         
  -3  -2   3       2208.92       2381.19       137.17 o                         
  -2  -2   3      27467.28      24520.38       629.66 o                         
  -1  -2   3       1001.31        888.39        66.01 o                         
   0  -2   3        946.27        699.82        45.31 o                         
   1  -2   3        157.13        217.73        39.55 o                         
   2  -2   3       2061.29       2152.03        53.90 o                         
   3  -2   3        652.20        660.66        45.67 o                         
   4  -2   3      11468.87      11362.40       214.25 o                         
   5  -2   3       8622.60       8985.57       230.50 o                         
   6  -2   3       4054.63       4104.46       145.64 o                         
  -6  -1   3       5917.00       6103.97       167.98 o                         
  -5  -1   3        174.75        185.33        17.72 o                         
  -4  -1   3      15485.66      18535.20       486.19 o                         
  -3  -1   3       1546.26       1591.72       117.40 o                         
  -2  -1   3          6.53         21.61         9.71 o                         
  -1  -1   3      18508.27      14319.60       255.17 o                         
   0  -1   3       1366.24       1072.54        50.46 o                         
   1  -1   3      12789.17      10914.71       258.91 o                         
   2  -1   3       1112.44       1077.66        26.25 o                         
   3  -1   3       3065.88       3036.55        51.38 o                         
   4  -1   3       1684.92       1558.10        31.35 o                         
   5  -1   3        869.99        825.28        25.86 o                         
   6  -1   3        131.49        153.84        19.47 o                         
  -6   0   3        180.53        170.47        16.27 o                         
  -5   0   3        673.78        715.84        42.59 o                         
  -4   0   3       2686.63       2987.82        73.95 o                         
  -3   0   3      10060.52      11142.35       280.88 o                         
  -2   0   3       2222.34       2567.47        58.91 o                         
   0   0   3       9455.66       8938.76       226.66 o                         
   1   0   3         30.61         28.34         5.57 o                         
   2   0   3       2772.82       2676.28        58.91 o                         
   3   0   3       2665.48       2663.91        50.38 o                         
   4   0   3       1955.00       2011.12        37.91 o                         
   5   0   3        270.17        257.35        16.93 o                         
   6   0   3         84.97         85.66        26.97 o                         
  -7   1   3          6.04         24.32        13.47 o                         
  -6   1   3       2137.67       2114.06        61.22 o                         
  -5   1   3        174.82        199.26        17.01 o                         
  -4   1   3       1004.86       1067.70        46.61 o                         
  -3   1   3        725.78        777.05        24.27 o                         
  -2   1   3      15175.51      16598.35       403.20 o                         
   0   1   3      17113.35      18472.96       323.87 o                         
   1   1   3         13.46         15.27         4.64 o                         
   2   1   3       6319.40       6690.40       130.58 o                         
   3   1   3      10943.06      11886.25       341.91 o                         
   4   1   3       1263.76       1278.16        42.38 o                         
   5   1   3       1426.82       1376.18        37.23 o                         
  -6   2   3        157.33        153.43        11.23 o                         
  -5   2   3       6638.43       6854.26       156.21 o                         
  -4   2   3        827.99        781.38        23.40 o                         
  -3   2   3        374.33        416.83        15.81 o                         
  -2   2   3        328.62        302.44        24.11 o                         
  -1   2   3        297.65        275.81        21.79 o                         
   0   2   3        288.74        334.04        20.27 o                         
   1   2   3      22826.44      26250.09       404.51 o                         
   2   2   3       3505.05       3655.56        66.83 o                         
   3   2   3       9106.58       9743.46       245.37 o                         
   4   2   3         42.20         96.67        29.14 o                         
   5   2   3        589.12        529.79        24.47 o                         
  -6   3   3        918.09       1000.92        61.35 o                         
  -5   3   3       1617.64       1712.15        56.05 o                         
  -4   3   3      12625.50      14189.04       285.00 o                         
  -3   3   3        581.32        572.90        26.74 o                         
  -2   3   3       8361.40       9210.59       327.40 o                         
  -1   3   3       4011.04       4311.64       177.27 o                         
   0   3   3       3722.98       3829.69        71.15 o                         
   1   3   3       1476.16       1522.12        26.85 o                         
   2   3   3       3600.60       3799.72        79.80 o                         
   3   3   3          8.06         16.72         7.77 o                         
   4   3   3       6653.92       6919.13       149.60 o                         
  -6   4   3       3413.95       3498.24       194.49 o                         
  -5   4   3          1.03         19.10         8.48 o                         
  -4   4   3       6571.75       6916.89       204.62 o                         
  -3   4   3       8450.85       9589.50       204.42 o                         
  -2   4   3        341.86        337.86        10.13 o                         
  -1   4   3       3489.46       3383.80       116.92 o                         
   0   4   3       2758.85       2738.29        96.43 o                         
   1   4   3       1825.14       1823.68        34.93 o                         
   2   4   3         44.76         44.29         6.75 o                         
   3   4   3        324.74        394.48        48.35 o                         
  -5   5   3       6926.48       7324.18       446.27 o                         
  -4   5   3          5.28         12.43         8.51 o                         
  -3   5   3       1947.08       2004.66        41.22 o                         
  -2   5   3        315.19        281.62         9.47 o                         
  -1   5   3        707.36        644.79        25.22 o                         
   0   5   3      13584.25      13816.97       248.04 o                         
   1   5   3        855.36        854.58        22.00 o                         
   2   5   3        812.26        853.29        35.45 o                         
  -4   6   3         93.82         99.26        10.92 o                         
  -3   6   3         45.16         54.34         5.52 o                         
  -2   6   3      13528.67      14707.16       356.30 o                         
  -1   6   3        224.32        217.97        26.36 o                         
   0   6   3       3499.48       3461.85       247.55 o                         
   1   6   3         53.70         33.74        13.97 o                         
  -2   7   3        120.56        104.36         9.40 o                         
  -1   7   3       1156.18        939.72        37.96 o                         
  -1  -8   4        130.18        132.16        15.06 o                         
   0  -8   4          0.22         15.69        16.60 o                         
   1  -8   4       5834.01       7299.44       217.57 o                         
   2  -8   4       1980.45       2172.68        60.51 o                         
   3  -8   4       5385.16       4773.90       192.37 o                         
  -2  -7   4       3289.25       3264.43        66.06 o                         
  -1  -7   4       2550.36       2488.27        65.69 o                         
   0  -7   4        104.24         92.34        14.21 o                         
   1  -7   4       2470.89       2587.17        76.82 o                         
   2  -7   4        279.15        249.97        27.55 o                         
   3  -7   4       1395.02       1336.50        32.28 o                         
   4  -7   4       3925.46       4032.31       453.91 o                         
  -4  -6   4       2841.09       3068.69       130.86 o                         
  -3  -6   4        211.96        204.23        18.96 o                         
  -2  -6   4        546.22        465.10        27.65 o                         
  -1  -6   4       3162.80       3030.34       212.09 o                         
   0  -6   4         26.85         48.78        18.93 o                         
   1  -6   4        590.44        542.30        47.32 o                         
   2  -6   4       4561.00       3901.11       191.65 o                         
   3  -6   4        253.80        246.75        20.20 o                         
   4  -6   4       1016.53        936.79        40.15 o                         
   5  -6   4       1501.79       1448.92        52.16 o                         
  -4  -5   4       2029.78       2187.59       154.97 o                         
  -3  -5   4      12476.19      12816.33       775.37 o                         
  -2  -5   4        174.76        184.64        24.01 o                         
  -1  -5   4          2.01         27.96        20.98 o                         
   0  -5   4       3608.59       3394.72        96.12 o                         
   1  -5   4       3511.21       3296.09       120.29 o                         
   2  -5   4       3003.62       2972.68        99.37 o                         
   3  -5   4       3282.09       3158.84       175.92 o                         
   4  -5   4       4560.88       4434.78       137.16 o                         
   5  -5   4       1325.10       1225.83        45.13 o                         
  -5  -4   4       1007.59        991.98        44.77 o                         
  -4  -4   4       1296.96       1222.94        44.03 o                         
  -3  -4   4       1421.25       1455.87       119.19 o                         
  -2  -4   4      27273.12      25195.62       559.67 o                         
  -1  -4   4       5065.39       4061.88       165.36 o                         
   0  -4   4      16981.30      14179.22       280.59 o                         
   1  -4   4        181.50        196.10        20.52 o                         
   2  -4   4       3552.48       3369.07        80.29 o                         
   3  -4   4       1700.20       1660.16        89.20 o                         
   4  -4   4       1245.01       1138.69        24.78 o                         
   5  -4   4        519.99        492.56        28.69 o                         
  -6  -3   4          9.38         48.32        34.45 o                         
  -5  -3   4       3342.56       3400.73        83.18 o                         
  -4  -3   4       2899.80       2872.89       293.56 o                         
  -3  -3   4       1650.63       1653.73        41.79 o                         
  -2  -3   4       6621.97       6787.35       385.23 o                         
  -1  -3   4       4317.42       3373.01       201.73 o                         
   0  -3   4         96.88        100.11        16.17 o                         
   1  -3   4      16070.79      12583.20       307.23 o                         
   2  -3   4       1175.36       1163.63        35.17 o                         
   3  -3   4       8432.86       8497.76       141.21 o                         
   4  -3   4        482.85        511.05        47.07 o                         
   5  -3   4        315.71        318.96        23.65 o                         
   6  -3   4         80.31        157.41        32.04 o                         
  -6  -2   4       2485.31       2436.95        79.60 o                         
  -5  -2   4         10.37          6.62        18.06 o                         
  -4  -2   4        329.38        357.20        22.51 o                         
  -3  -2   4       2139.08       2089.87        49.93 o                         
  -2  -2   4        113.85        130.12        19.42 o                         
  -1  -2   4       1771.02       1430.66        44.53 o                         
   0  -2   4       4718.44       3853.53       353.55 o                         
   1  -2   4       6215.86       5795.06       124.93 o                         
   2  -2   4      21694.14      19847.26       290.89 o                         
   3  -2   4       7629.86       7746.93       150.11 o                         
   4  -2   4       3542.18       3503.16        83.87 o                         
   5  -2   4        128.74        114.04        14.18 o                         
   6  -2   4        110.40        106.96        23.39 o                         
  -6  -1   4       5485.51       5803.61       146.08 o                         
  -5  -1   4        996.02       1004.71        33.31 o                         
  -4  -1   4         16.26         42.35        10.96 o                         
  -3  -1   4      11649.42      12448.43       393.87 o                         
  -2  -1   4       4213.05       4336.18       348.14 o                         
  -1  -1   4       1616.26       1310.69       134.87 o                         
   0  -1   4      18224.63      13041.99      1484.95 o                         
   1  -1   4      10067.96       9385.50       154.39 o                         
   2  -1   4       1886.07       1868.94        41.31 o                         
   3  -1   4        482.66        452.96        17.28 o                         
   4  -1   4        522.14        486.67        15.31 o                         
   5  -1   4       8742.78       8763.41       167.64 o                         
  -6   0   4       1226.92       1160.85        50.04 o                         
  -5   0   4      13235.05      15080.27       682.67 o                         
  -4   0   4        340.31        378.60        20.08 o                         
  -3   0   4      13733.15      16311.24       773.04 o                         
  -2   0   4        377.48        318.71        44.55 o                         
  -1   0   4       4571.99       4290.58       374.23 o                         
   0   0   4        418.62        382.16        45.19 o                         
   1   0   4       6433.63       6658.74       124.86 o                         
   2   0   4       2393.74       2400.60        42.13 o                         
   3   0   4       5313.05       5208.84        80.80 o                         
   4   0   4       5235.76       5058.08        87.13 o                         
   5   0   4       6744.45       6721.40       149.65 o                         
  -6   1   4       1050.55       1065.71        33.43 o                         
  -5   1   4       4622.51       4603.51       106.89 o                         
  -4   1   4       9500.33      10154.52       175.15 o                         
  -3   1   4       2167.53       2389.65        94.86 o                         
  -1   1   4       1652.71       1611.92        55.28 o                         
   0   1   4      13593.67      14543.20       404.86 o                         
   1   1   4       6691.98       7306.70       232.05 o                         
   2   1   4         32.65         29.21         8.66 o                         
   3   1   4         56.22         57.48        11.97 o                         
   4   1   4       3007.08       2871.82       107.10 o                         
   5   1   4        547.39        499.21        27.95 o                         
  -5   2   4        524.92        547.34        23.95 o                         
  -4   2   4       1400.74       1305.93        67.67 o                         
  -3   2   4        921.29        917.09        28.44 o                         
  -2   2   4       2383.11       2459.43        84.48 o                         
  -1   2   4      26168.86      28956.96       694.18 o                         
   0   2   4       1356.20       1384.85        61.39 o                         
   1   2   4       3737.24       3962.42        69.69 o                         
   2   2   4         93.50         92.27         7.93 o                         
   3   2   4         98.73         94.84        12.21 o                         
   4   2   4       4773.73       4721.53       123.87 o                         
  -6   3   4       4021.18       4186.48       156.33 o                         
  -5   3   4        274.59        299.21        38.25 o                         
  -4   3   4        208.65        237.90        10.93 o                         
  -3   3   4       8330.80       9254.34       241.98 o                         
  -2   3   4       1082.04       1163.75        42.98 o                         
  -1   3   4       1176.91       1205.05        76.12 o                         
   0   3   4       3957.25       4102.95        80.36 o                         
   1   3   4       2251.91       2272.30        40.29 o                         
   2   3   4      19127.30      21349.88       337.30 o                         
   3   3   4       4047.19       4082.11        69.12 o                         
   4   3   4       1738.00       1565.23        40.98 o                         
  -6   4   4        972.48        865.71        35.53 o                         
  -5   4   4         45.57         49.59         9.53 o                         
  -4   4   4        702.68        712.46        18.49 o                         
  -3   4   4       2367.11       2459.35        63.09 o                         
  -2   4   4       3081.04       3098.92       171.45 o                         
  -1   4   4        220.08        205.93        11.79 o                         
   0   4   4       7677.83       8116.52       347.91 o                         
   1   4   4        651.58        653.06        20.92 o                         
   2   4   4       4062.78       3839.84        89.88 o                         
   3   4   4       3771.74       3604.05        79.34 o                         
  -5   5   4       4482.61       4834.72       207.23 o                         
  -4   5   4         32.95         33.08         4.93 o                         
  -3   5   4       2055.44       2155.86        33.94 o                         
  -2   5   4       1115.98       1101.97        23.43 o                         
  -1   5   4         27.70         38.83        12.79 o                         
   0   5   4         53.96         58.16         7.04 o                         
   1   5   4       1975.94       1811.15        40.26 o                         
   2   5   4        255.95        226.61        15.02 o                         
  -4   6   4       8863.15       9396.41       351.04 o                         
  -3   6   4          1.80          5.30        13.22 o                         
  -2   6   4       1180.61       1211.20        77.04 o                         
  -1   6   4          1.60         14.79         7.03 o                         
   0   6   4        221.60        214.51        16.78 o                         
  -1  -8   5       4409.30       4316.94        82.07 o                         
   0  -8   5       3016.76       3327.74       258.14 o                         
   1  -8   5       3509.05       4109.47       108.63 o                         
   2  -8   5        405.72        467.92        18.90 o                         
   3  -8   5        886.39        877.45        32.48 o                         
  -3  -7   5       5829.94       5694.15       176.22 o                         
  -2  -7   5       1337.03       1389.65        36.68 o                         
  -1  -7   5       5676.25       5611.04       129.98 o                         
   0  -7   5        906.89        898.61       168.19 o                         
   1  -7   5         25.73         26.82        18.96 o                         
   2  -7   5       5067.98       5320.76       126.78 o                         
   3  -7   5       1457.32       1492.55        63.05 o                         
   4  -7   5       1558.46       1509.24        53.42 o                         
  -4  -6   5        346.89        353.43        44.51 o                         
  -3  -6   5         13.36         50.14        16.08 o                         
  -2  -6   5       1479.98       1364.41        54.72 o                         
  -1  -6   5         18.90         50.07        23.51 o                         
   0  -6   5       8868.96       8862.91       623.52 o                         
   1  -6   5        392.15        442.92        30.59 o                         
   2  -6   5       3636.27       3564.38        95.23 o                         
   3  -6   5       1378.51       1350.48        47.51 o                         
   4  -6   5       2052.08       2051.26        74.31 o                         
   5  -6   5       2228.52       2214.76       135.23 o                         
  -5  -5   5       4398.13       5252.03       286.02 o                         
  -4  -5   5         24.21         53.03        19.27 o                         
  -3  -5   5        240.35        184.02        20.04 o                         
  -2  -5   5         65.24         69.71        26.81 o                         
  -1  -5   5       1719.34       1523.01        99.79 o                         
   0  -5   5        363.89        385.87        34.02 o                         
   1  -5   5       8968.05       7584.97       198.38 o                         
   2  -5   5       5942.30       5863.24       166.60 o                         
   3  -5   5       4338.72       4166.94       136.86 o                         
   4  -5   5          1.29         13.92         8.73 o                         
   5  -5   5        737.66        704.40        45.32 o                         
  -5  -4   5        138.95         98.24        20.92 o                         
  -4  -4   5      10769.66      11990.13       838.93 o                         
  -3  -4   5       2503.08       2563.40       175.08 o                         
  -2  -4   5       3385.49       3226.10        72.63 o                         
  -1  -4   5        384.41        371.89        52.73 o                         
   0  -4   5       1771.80       1724.38        50.49 o                         
   1  -4   5        453.55        380.44        23.85 o                         
   2  -4   5       3715.66       3757.21       177.90 o                         
   3  -4   5        604.93        571.37        23.38 o                         
   4  -4   5       4972.02       5102.81       157.59 o                         
   5  -4   5       8511.04       8743.86       236.16 o                         
  -6  -3   5       7593.99       6444.70       182.37 o                         
  -5  -3   5       1447.46       1425.71        44.92 o                         
  -4  -3   5       4735.06       4479.86       235.89 o                         
  -3  -3   5       4272.98       4372.56       324.02 o                         
  -2  -3   5       2363.81       2286.88        57.20 o                         
  -1  -3   5       9953.86       7570.32       157.78 o                         
   0  -3   5       6101.76       5002.58       126.55 o                         
   1  -3   5       4452.55       4082.11       101.92 o                         
   2  -3   5         42.98         32.50         9.18 o                         
   3  -3   5       3217.01       3165.89        67.82 o                         
   4  -3   5       1189.85       1107.18        26.91 o                         
   5  -3   5       2758.97       2687.65        85.10 o                         
  -6  -2   5        191.40        181.54        18.58 o                         
  -5  -2   5       3370.81       3570.74        90.95 o                         
  -4  -2   5       3014.91       3006.59        80.82 o                         
  -3  -2   5      11303.47      11953.69       452.78 o                         
  -2  -2   5        319.11        314.75        25.56 o                         
  -1  -2   5      22987.35      16936.26       383.55 o                         
   0  -2   5       8387.81       6376.81       281.81 o                         
   1  -2   5         61.90         54.33        13.49 o                         
   2  -2   5       2134.98       2014.56        52.24 o                         
   3  -2   5        476.25        434.72        17.15 o                         
   4  -2   5        743.08        737.90        23.34 o                         
   5  -2   5        265.29        282.05        38.56 o                         
  -6  -1   5        483.16        427.99        25.94 o                         
  -5  -1   5        184.12        171.53        16.62 o                         
  -4  -1   5        987.50        974.30        34.44 o                         
  -3  -1   5       1229.13       1301.91        31.66 o                         
  -2  -1   5      17989.69      16817.96       883.08 o                         
  -1  -1   5        518.73        443.31        20.94 o                         
   0  -1   5       5416.51       4521.68       188.29 o                         
   1  -1   5       2204.80       2152.52        52.44 o                         
   2  -1   5       6151.56       6198.25       178.13 o                         
   3  -1   5      11836.64      11856.82       189.84 o                         
   4  -1   5       3524.68       3306.76        67.64 o                         
   5  -1   5         28.29         33.61         9.38 o                         
  -6   0   5        431.16        417.56        22.52 o                         
  -5   0   5       1112.92       1139.03        53.06 o                         
  -4   0   5       1401.93       1522.17        61.86 o                         
  -3   0   5       4007.30       4426.27       325.73 o                         
  -2   0   5       1894.80       1932.81       118.15 o                         
  -1   0   5       6944.55       6466.09       251.82 o                         
   0   0   5        243.46        242.66        11.11 o                         
   1   0   5      29364.71      30753.84      1194.89 o                         
   2   0   5      12590.17      12674.96       376.96 o                         
   3   0   5       5708.34       5813.38        91.27 o                         
   4   0   5        867.23        760.22        21.93 o                         
   5   0   5        113.30        123.16        14.45 o                         
  -6   1   5       3134.98       3160.74        94.79 o                         
  -5   1   5       1812.12       1812.58        46.41 o                         
  -4   1   5      10347.35      11641.37       284.15 o                         
  -3   1   5       5056.55       5302.46       299.08 o                         
  -2   1   5       3351.21       3631.74       106.31 o                         
  -1   1   5       2225.53       2095.91        66.14 o                         
   0   1   5       5552.27       5651.81       265.43 o                         
   1   1   5       2010.19       1901.83        41.31 o                         
   2   1   5       6513.84       6615.58       170.97 o                         
   3   1   5        126.33        137.78        10.63 o                         
   4   1   5       5362.22       5123.97       113.92 o                         
  -6   2   5       3403.08       3343.56        77.24 o                         
  -5   2   5        130.56        130.82        12.35 o                         
  -4   2   5       3218.56       3491.22       198.12 o                         
  -3   2   5      12408.09      12145.80       376.93 o                         
  -2   2   5          1.57         14.69        14.36 o                         
  -1   2   5       1715.68       1844.30        61.36 o                         
   0   2   5        538.29        549.81        13.20 o                         
   1   2   5         54.75         63.73         8.23 o                         
   2   2   5        161.95        140.09        15.64 o                         
   3   2   5        287.15        267.99        13.90 o                         
   4   2   5       4235.00       3858.17        78.50 o                         
  -6   3   5        301.71        287.26        19.65 o                         
  -5   3   5       7421.19       7974.91       188.38 o                         
  -4   3   5          6.52         19.84         5.97 o                         
  -3   3   5        950.81        938.68        61.38 o                         
  -2   3   5       3254.43       3465.22        99.26 o                         
  -1   3   5       2426.82       2372.51        84.43 o                         
   0   3   5      17532.82      19148.30       491.67 o                         
   1   3   5       2527.05       2551.62        66.51 o                         
   2   3   5        293.35        262.54        19.01 o                         
   3   3   5       1958.81       1830.07        78.18 o                         
  -5   4   5        632.79        622.12        22.29 o                         
  -4   4   5       2674.29       2883.10       120.64 o                         
  -3   4   5       1590.78       1508.83        92.22 o                         
  -2   4   5      19643.42      21783.30      1232.32 o                         
  -1   4   5        330.04        349.65        30.58 o                         
   0   4   5       1026.32        973.13        21.68 o                         
   1   4   5       1770.35       1862.31        65.65 o                         
   2   4   5        862.23        769.81        58.46 o                         
  -4   5   5       1437.94       1613.30        59.29 o                         
  -3   5   5         24.40         37.72        11.43 o                         
  -2   5   5         13.60         -5.22        18.29 o                         
  -1   5   5       5104.43       5246.41       145.72 o                         
   0   5   5        413.48        449.04        13.52 o                         
   1   5   5       7498.82       7002.78       258.07 o                         
  -3   6   5        255.92        276.26        26.56 o                         
  -2   6   5         40.25         33.16        11.76 o                         
  -1   6   5        167.39        264.05        26.68 o                         
  -1  -8   6        534.68        499.89        51.74 o                         
   0  -8   6        755.79        818.47        96.87 o                         
   1  -8   6        598.96        639.30        39.11 o                         
   2  -8   6       1625.27       1862.78       123.40 o                         
  -2  -7   6        278.59        220.51        37.41 o                         
  -1  -7   6         58.15         57.33        22.01 o                         
   0  -7   6       2778.97       3406.56       102.78 o                         
   1  -7   6       2869.40       3244.96       108.70 o                         
   2  -7   6         98.77         65.98        17.64 o                         
   3  -7   6        810.00        985.44        64.11 o                         
  -4  -6   6       4345.17       4339.45       147.82 o                         
  -3  -6   6        207.36        205.20        25.39 o                         
  -2  -6   6      10652.59       9265.52       264.04 o                         
  -1  -6   6       3027.66       3233.92       172.60 o                         
   0  -6   6       3574.70       4074.64       148.59 o                         
   1  -6   6        769.45        809.86        41.60 o                         
   2  -6   6        432.09        378.57        29.38 o                         
   3  -6   6        731.92        760.94        75.24 o                         
   4  -6   6       1871.47       2002.05        92.80 o                         
  -4  -5   6       1477.81       1411.87       106.95 o                         
  -3  -5   6         89.78         84.35        17.91 o                         
  -2  -5   6       2524.12       2369.90        96.00 o                         
  -1  -5   6      10568.32       9499.94      1192.65 o                         
   0  -5   6       1597.29       1656.87        68.32 o                         
   1  -5   6       7663.45       6682.16       133.14 o                         
   2  -5   6        546.04        492.27        32.87 o                         
   3  -5   6       2356.54       2502.08        55.32 o                         
   4  -5   6       1685.25       1737.23        40.45 o                         
   5  -5   6        446.58        408.62        43.10 o                         
  -5  -4   6        256.21        226.38        34.11 o                         
  -4  -4   6         46.23         38.17        13.60 o                         
  -3  -4   6       3936.14       3413.29       441.11 o                         
  -2  -4   6        289.95        237.89        21.26 o                         
  -1  -4   6       1210.94       1208.10        55.40 o                         
   0  -4   6       2333.51       2331.38        76.74 o                         
   1  -4   6       5072.62       4565.21        95.29 o                         
   2  -4   6      13503.17      13340.32       960.46 o                         
   3  -4   6       4865.31       5032.30       183.34 o                         
   4  -4   6        979.06       1012.63        31.28 o                         
   5  -4   6         20.00         22.60        20.17 o                         
  -6  -3   6       1483.27       1251.51        49.82 o                         
  -5  -3   6       1706.82       1616.49       150.18 o                         
  -4  -3   6         26.41         41.46        23.27 o                         
  -3  -3   6       4151.12       4019.79       132.39 o                         
  -2  -3   6       5354.96       4598.66       174.50 o                         
  -1  -3   6         94.91        124.00        46.98 o                         
   0  -3   6       3700.83       3307.29        77.11 o                         
   1  -3   6       8275.58       7727.24       173.13 o                         
   2  -3   6       3782.07       3663.98        64.56 o                         
   3  -3   6       4393.72       4334.91       221.88 o                         
   4  -3   6       1499.51       1498.06        38.31 o                         
   5  -3   6       2896.19       2851.09        64.75 o                         
  -6  -2   6       1149.38       1058.79        51.14 o                         
  -5  -2   6       8754.25       8895.95       244.36 o                         
  -4  -2   6       2321.73       2265.95        64.18 o                         
  -3  -2   6       4021.88       4084.74        89.84 o                         
  -2  -2   6       3681.12       3400.38       279.26 o                         
  -1  -2   6       2499.01       2174.20        62.67 o                         
   0  -2   6        324.28        293.42        18.21 o                         
   1  -2   6      10308.30       9936.45       370.52 o                         
   2  -2   6         58.03         66.54        11.70 o                         
   3  -2   6       2330.33       2221.30        44.80 o                         
   4  -2   6       1668.22       1616.64        45.99 o                         
   5  -2   6       2900.05       2702.82        74.54 o                         
  -6  -1   6        136.76        105.22        21.27 o                         
  -5  -1   6       1913.84       1876.56       103.27 o                         
  -4  -1   6      11745.06      11947.19       571.46 o                         
  -3  -1   6        478.83        494.92        24.71 o                         
  -2  -1   6      10062.10       9477.56       882.94 o                         
  -1  -1   6         37.11         59.83        13.56 o                         
   0  -1   6       4191.98       4096.98       158.59 o                         
   1  -1   6       5395.80       5309.30       107.09 o                         
   2  -1   6        213.99        226.62        13.87 o                         
   3  -1   6        799.45        804.07        24.30 o                         
   4  -1   6       3052.10       3096.57        69.74 o                         
   5  -1   6        782.89        699.28        36.15 o                         
  -6   0   6       2269.22       2170.30        61.59 o                         
  -5   0   6         79.23         78.85        14.31 o                         
  -4   0   6        321.11        320.11        16.79 o                         
  -3   0   6       6647.26       7266.57       324.67 o                         
  -2   0   6       7009.03       6657.24       639.88 o                         
  -1   0   6      24462.19      23385.42      1568.47 o                         
   0   0   6       3272.61       3305.75        67.53 o                         
   1   0   6         64.34         71.85        12.93 o                         
   2   0   6        342.25        306.97        16.33 o                         
   3   0   6        693.92        711.53        25.85 o                         
   4   0   6       2234.00       2107.34        81.05 o                         
  -6   1   6       4747.40       4768.49       186.59 o                         
  -5   1   6       2711.57       2786.84        59.89 o                         
  -4   1   6        970.23        972.81        32.68 o                         
  -3   1   6      10454.75       9918.60       317.19 o                         
  -1   1   6        764.77        812.37        39.99 o                         
   0   1   6      11611.26      12464.42       313.49 o                         
   1   1   6       3897.45       4031.25       168.91 o                         
   2   1   6      13680.67      14739.36       465.75 o                         
   3   1   6       3974.09       3977.97        68.11 o                         
   4   1   6        133.92        128.26        20.71 o                         
  -6   2   6        185.48        158.70        14.69 o                         
  -5   2   6        303.56        294.47        14.81 o                         
  -4   2   6        656.63        654.12        21.60 o                         
  -3   2   6       1075.13       1080.77        63.90 o                         
  -2   2   6       3905.93       4360.88       121.36 o                         
  -1   2   6         12.37         35.43        20.41 o                         
   0   2   6       7347.77       7530.68       216.36 o                         
   1   2   6          3.54         15.93         6.38 o                         
   2   2   6       4228.55       4138.23        86.42 o                         
   3   2   6       3016.75       2756.61        66.50 o                         
  -5   3   6       2649.05       2788.92        58.36 o                         
  -4   3   6        452.69        464.99        35.58 o                         
  -3   3   6        908.50        940.85        45.25 o                         
  -2   3   6       1505.97       1561.11        70.13 o                         
  -1   3   6        297.96        300.51        27.27 o                         
   0   3   6       2192.14       1987.26        39.37 o                         
   1   3   6       2573.08       2503.51        47.76 o                         
   2   3   6         89.99        115.88        17.68 o                         
  -5   4   6        783.90        698.89        77.96 o                         
  -4   4   6      13651.00      15730.12       845.07 o                         
  -3   4   6         23.19         10.94        10.29 o                         
  -2   4   6          8.14         38.69        22.86 o                         
  -1   4   6         10.06         28.90        20.24 o                         
   0   4   6       1040.10       1062.01        61.26 o                         
   1   4   6       3692.36       3684.53       100.83 o                         
  -4   5   6        154.65        145.66        20.13 o                         
  -3   5   6       5347.57       5552.52       190.22 o                         
  -2   5   6        873.46        957.54        48.42 o                         
  -1   5   6      13211.09      14283.15       771.73 o                         
   0   5   6        469.59        350.54        34.07 o                         
  -1  -8   7        489.94        592.29        63.54 o                         
   0  -8   7       5488.12       7085.07       238.22 o                         
   1  -8   7        375.59        466.31        49.13 o                         
  -2  -7   7         19.40         62.97        23.55 o                         
  -1  -7   7       1405.97       1495.34        52.50 o                         
   0  -7   7       1946.15       2247.53        79.68 o                         
   1  -7   7       3092.07       3786.03       107.94 o                         
   2  -7   7       2257.76       2532.21        83.78 o                         
   3  -7   7       1297.84       1230.38        84.07 o                         
  -4  -6   7       4825.02       4766.08       154.42 o                         
  -3  -6   7       2111.48       2003.08        71.33 o                         
  -2  -6   7        250.35        237.46        26.47 o                         
  -1  -6   7        505.23        522.77        34.05 o                         
   0  -6   7       1113.31       1229.93        53.94 o                         
   1  -6   7         13.59         22.12        21.96 o                         
   2  -6   7       6640.40       6850.88       150.37 o                         
   3  -6   7       2654.61       2782.36        77.65 o                         
   4  -6   7       1213.14       1207.91        51.38 o                         
  -4  -5   7       1800.80       1737.16        69.14 o                         
  -3  -5   7       7393.65       6985.53       408.34 o                         
  -2  -5   7        121.10        107.18        24.06 o                         
  -1  -5   7       3955.59       3837.23       160.86 o                         
   0  -5   7       3895.92       3991.56       123.78 o                         
   1  -5   7        306.00        322.70        76.51 o                         
   2  -5   7          2.10         13.41        25.30 o                         
   3  -5   7        341.56        344.92        20.28 o                         
   4  -5   7        952.81        959.39        35.43 o                         
  -5  -4   7       6744.62       6911.51       140.51 o                         
  -4  -4   7         43.62         59.59        20.01 o                         
  -3  -4   7       7421.88       7113.66       200.94 o                         
  -2  -4   7         61.32         74.68        22.72 o                         
  -1  -4   7       6783.59       6209.44       231.72 o                         
   0  -4   7       9153.72       7987.27       192.25 o                         
   1  -4   7        333.31        347.23        27.31 o                         
   2  -4   7        278.52        190.65        25.29 o                         
   3  -4   7        391.09        377.29        30.21 o                         
   4  -4   7        240.19        213.21        15.72 o                         
  -5  -3   7        105.55        172.58        73.27 o                         
  -4  -3   7       1717.54       1864.67        78.39 o                         
  -3  -3   7       1272.16       1318.16        47.93 o                         
  -2  -3   7      14334.57      12184.58       250.29 o                         
  -1  -3   7       1023.78        960.76        65.12 o                         
   0  -3   7       3718.58       3278.96       140.95 o                         
   1  -3   7       2158.59       2020.22        51.20 o                         
   2  -3   7       3508.18       3737.60       199.39 o                         
   3  -3   7       2991.64       2934.49        58.40 o                         
   4  -3   7       3381.24       3285.42       111.36 o                         
  -6  -2   7        802.74        677.57        77.38 o                         
  -5  -2   7         30.77         37.82        16.66 o                         
  -4  -2   7         15.99         26.41        14.38 o                         
  -3  -2   7       1350.41       1227.35        54.37 o                         
  -2  -2   7         33.85         40.04        18.89 o                         
  -1  -2   7      12629.51      10902.18      1017.71 o                         
   0  -2   7       3091.45       2987.65        65.15 o                         
   1  -2   7       9733.04       9235.03       151.57 o                         
   2  -2   7       4099.66       4083.56        76.47 o                         
   3  -2   7       2417.92       2290.69        74.83 o                         
   4  -2   7       2935.40       2861.97        95.53 o                         
  -6  -1   7       7234.71       6581.47       176.61 o                         
  -5  -1   7         69.04         48.93        10.71 o                         
  -4  -1   7       4714.25       4938.61       113.96 o                         
  -3  -1   7       4333.60       4084.78       219.42 o                         
  -2  -1   7        177.60        183.67        20.50 o                         
  -1  -1   7          7.79         17.18        16.24 o                         
   0  -1   7         23.07         14.54        14.22 o                         
   1  -1   7        677.90        678.16        21.63 o                         
   2  -1   7       9050.47       9292.87       159.42 o                         
   3  -1   7       1811.24       1798.55        41.15 o                         
   4  -1   7       2240.43       2239.02        71.33 o                         
  -6   0   7       2721.75       2726.91        65.66 o                         
  -5   0   7       1383.78       1275.46        59.43 o                         
  -4   0   7       1358.45       1339.68        35.91 o                         
  -3   0   7      11953.14      11723.78      1014.70 o                         
  -2   0   7         77.94         78.30        12.76 o                         
  -1   0   7        103.25        116.16        10.23 o                         
   0   0   7       1279.90       1230.60        47.02 o                         
   1   0   7        133.24        160.35        20.77 o                         
   2   0   7          9.75         12.92         8.56 o                         
   3   0   7        482.86        543.76        21.02 o                         
   4   0   7       6979.00       6909.44       255.47 o                         
  -6   1   7       1908.48       1672.44        94.63 o                         
  -5   1   7       7954.36       8552.73       307.70 o                         
  -4   1   7        423.08        413.52        20.20 o                         
  -3   1   7        110.45        115.85         6.57 o                         
  -1   1   7       8128.79       8510.30       240.21 o                         
   0   1   7       9481.92       9509.69       250.37 o                         
   1   1   7       2240.43       2077.48        56.82 o                         
   2   1   7       1933.87       1828.69        91.99 o                         
   3   1   7        528.23        498.01        21.42 o                         
  -5   2   7        387.02        354.43        30.00 o                         
  -4   2   7       7664.73       7370.96       377.80 o                         
  -3   2   7       3394.59       3225.19       175.23 o                         
  -2   2   7      13841.72      14963.41       433.87 o                         
  -1   2   7         76.54         64.58        17.99 o                         
   0   2   7        227.07        223.80         9.41 o                         
   1   2   7       4264.14       4310.50        86.51 o                         
   2   2   7       1850.39       1862.44        60.26 o                         
   3   2   7       2188.14       2048.28        60.72 o                         
  -5   3   7         27.72         18.64         3.28 o                         
  -4   3   7        858.12        859.53        44.29 o                         
  -3   3   7        139.61         91.33        21.93 o                         
  -2   3   7        308.59        246.54        33.18 o                         
  -1   3   7       6274.49       6081.12       179.15 o                         
   0   3   7        726.38        659.35        40.89 o                         
   1   3   7       4746.45       4748.18       139.73 o                         
   2   3   7         40.68         79.16        24.42 o                         
  -4   4   7         16.77         41.63        25.96 o                         
  -3   4   7        235.30        239.01        27.54 o                         
  -2   4   7        351.67        326.62        28.75 o                         
  -1   4   7         15.14         35.43        14.04 o                         
   0   4   7       2556.04       2457.52        86.15 o                         
  -2  -7   8       1610.86       1696.43        81.25 o                         
  -1  -7   8       7544.22       7794.61       442.95 o                         
   0  -7   8        562.05        480.29        44.37 o                         
   1  -7   8       2773.89       3222.29       111.60 o                         
   2  -7   8        151.31        101.84        46.81 o                         
  -3  -6   8        926.93        890.11        45.99 o                         
  -2  -6   8         10.16         20.86        27.03 o                         
  -1  -6   8       1824.71       1914.70        60.75 o                         
   0  -6   8       4039.99       4342.53       285.59 o                         
   1  -6   8       4739.78       5496.30       220.16 o                         
   2  -6   8       1512.05       1690.48       148.99 o                         
   3  -6   8       2135.94       2263.67        53.49 o                         
  -4  -5   8          2.92         34.73        26.55 o                         
  -3  -5   8        438.57        441.58        30.33 o                         
  -2  -5   8       6993.40       6447.65       254.69 o                         
  -1  -5   8       2117.83       2272.10        84.48 o                         
   0  -5   8        371.33        343.16        34.31 o                         
   1  -5   8       1676.98       1640.63        52.14 o                         
   2  -5   8       1298.50       1318.80        85.22 o                         
   3  -5   8       6983.43       7361.17       181.08 o                         
   4  -5   8       2898.64       2766.98       104.50 o                         
  -5  -4   8       4492.22       4368.73       105.49 o                         
  -4  -4   8        729.62        737.35        37.89 o                         
  -3  -4   8        248.14        257.28        28.96 o                         
  -2  -4   8       3326.07       3076.78       112.93 o                         
  -1  -4   8          3.61         21.43        27.61 o                         
   0  -4   8        351.61        401.45        40.64 o                         
   1  -4   8       7964.18       8128.66       437.79 o                         
   2  -4   8        538.71        486.41        33.26 o                         
   3  -4   8       1545.66       1542.81        43.10 o                         
   4  -4   8        461.78        472.98        34.20 o                         
  -5  -3   8        829.03        754.71        44.49 o                         
  -4  -3   8      11763.95      11334.50       316.51 o                         
  -3  -3   8         12.74          8.54        20.64 o                         
  -2  -3   8       3017.96       2672.77       131.32 o                         
  -1  -3   8         71.01         49.94        13.90 o                         
   0  -3   8       2859.78       3037.26        91.55 o                         
   1  -3   8       1507.46       1351.89        49.12 o                         
   2  -3   8        481.87        472.68        34.17 o                         
   3  -3   8       3419.27       3599.26        98.45 o                         
   4  -3   8       1328.17       1305.35        35.87 o                         
  -5  -2   8        262.66        216.19        27.39 o                         
  -4  -2   8        451.74        437.28        25.04 o                         
  -3  -2   8       5935.94       5227.78       516.56 o                         
  -2  -2   8       8266.04       7880.75       151.72 o                         
  -1  -2   8       8823.65       9090.16       228.62 o                         
   0  -2   8       1413.19       1415.25        45.40 o                         
   1  -2   8         30.03         40.74         8.92 o                         
   2  -2   8       1540.94       1568.65        43.56 o                         
   3  -2   8       1883.55       1838.44        40.44 o                         
   4  -2   8         73.41         56.27        18.77 o                         
  -5  -1   8       3223.29       3088.33        82.77 o                         
  -4  -1   8       2386.28       2301.01       180.17 o                         
  -3  -1   8       3336.25       3049.76        71.23 o                         
  -2  -1   8        211.59        196.07        20.51 o                         
  -1  -1   8       1425.25       1426.81        41.45 o                         
   0  -1   8      11851.13      12523.83       229.99 o                         
   1  -1   8       6616.30       6615.74       187.85 o                         
   2  -1   8       4171.09       4057.31        77.00 o                         
   3  -1   8        363.25        327.33        18.74 o                         
  -5   0   8       1752.07       1705.86        52.66 o                         
  -4   0   8        175.36        146.73        12.22 o                         
  -3   0   8        174.32        177.46        32.36 o                         
  -2   0   8       5415.97       5679.35       254.40 o                         
  -1   0   8        549.74        578.32        33.46 o                         
   0   0   8       2723.20       2862.96        59.58 o                         
   1   0   8        448.92        424.80        17.51 o                         
   2   0   8       4625.11       4759.98        92.86 o                         
   3   0   8       4459.08       4002.87       225.30 o                         
  -5   1   8        850.72        818.86        23.83 o                         
  -4   1   8          8.82         10.93         6.37 o                         
  -2   1   8       1458.99       1318.90        62.44 o                         
  -1   1   8        135.39        147.99        25.87 o                         
   0   1   8       3735.76       3721.82       108.90 o                         
   1   1   8       5463.41       5486.26       216.59 o                         
   2   1   8        290.00        289.09        22.06 o                         
  -5   2   8       2536.76       2313.98        51.89 o                         
  -4   2   8       8818.89       8925.74       437.73 o                         
  -3   2   8         34.98         28.91        16.99 o                         
  -2   2   8         63.77         39.06        15.85 o                         
  -1   2   8        373.56        379.06        38.32 o                         
   0   2   8       3090.87       3021.75        51.54 o                         
   1   2   8        109.99        115.09        16.72 o                         
   2   2   8       2067.79       2046.26        76.09 o                         
  -4   3   8         30.36         17.47        34.46 o                         
  -3   3   8      10209.69      11268.65       376.03 o                         
  -2   3   8       2728.28       3136.17       106.78 o                         
  -1   3   8       4778.30       4640.67       158.07 o                         
   0   3   8        143.23        137.79        27.17 o                         
  -2   4   8       1676.41       1532.85        67.85 o                         
  -1  -7   9        913.54       1098.20        71.49 o                         
   0  -7   9       1905.27       2239.97        83.15 o                         
   1  -7   9         37.72         53.74        41.16 o                         
  -3  -6   9       3708.26       3502.03       168.07 o                         
  -2  -6   9        154.86        145.01        24.10 o                         
  -1  -6   9       2698.15       2896.07       126.41 o                         
   0  -6   9       2872.45       3196.01       108.47 o                         
   1  -6   9        187.20        228.84        28.34 o                         
   2  -6   9          4.93         31.26        27.06 o                         
  -4  -5   9       2458.58       2158.14        68.40 o                         
  -3  -5   9       2232.14       2195.84        82.41 o                         
  -2  -5   9       2933.18       2682.76       176.86 o                         
  -1  -5   9        103.78        131.98        22.00 o                         
   0  -5   9       2088.93       2218.65        78.07 o                         
   1  -5   9       3387.48       3750.39        89.53 o                         
   2  -5   9       3750.62       4026.31       247.56 o                         
   3  -5   9        137.49        128.91        18.94 o                         
  -4  -4   9        438.97        375.15        37.19 o                         
  -3  -4   9        239.71        232.55        38.54 o                         
  -2  -4   9         77.18         95.55        25.26 o                         
  -1  -4   9      12633.88      13010.93      1051.48 o                         
   0  -4   9       6591.52       7165.77       176.34 o                         
   1  -4   9       3478.97       3613.88       150.64 o                         
   2  -4   9        153.59        164.14        15.74 o                         
   3  -4   9        442.56        510.64        27.79 o                         
  -4  -3   9       1693.59       1465.33        45.43 o                         
  -3  -3   9       2629.26       2264.59       156.62 o                         
  -2  -3   9        304.14        351.73        26.48 o                         
  -1  -3   9          1.28         25.86        24.40 o                         
   0  -3   9        120.86        215.03        79.37 o                         
   1  -3   9       1765.16       1757.54        48.91 o                         
   2  -3   9       8067.57       8535.23       351.39 o                         
   3  -3   9        510.25        504.77        31.26 o                         
  -5  -2   9       1361.21       1190.46        58.51 o                         
  -4  -2   9       2707.43       2626.97       120.79 o                         
  -3  -2   9       5588.33       5197.54       209.01 o                         
  -2  -2   9          5.00         26.34        16.56 o                         
  -1  -2   9        700.03        687.46        50.79 o                         
   0  -2   9        844.52        893.54        33.82 o                         
   1  -2   9       1580.87       1553.78        75.28 o                         
   2  -2   9       1353.49       1393.56        50.64 o                         
   3  -2   9        841.61        734.71        45.90 o                         
  -5  -1   9       4263.28       4078.17       146.78 o                         
  -4  -1   9       1200.63       1074.12        78.98 o                         
  -3  -1   9        324.37        299.92        29.25 o                         
  -2  -1   9       5742.78       6326.75       182.13 o                         
  -1  -1   9       9177.75       9920.31       637.64 o                         
   0  -1   9       1262.71       1236.70        34.99 o                         
   1  -1   9        956.44        930.04        27.95 o                         
   2  -1   9       3514.89       3470.67        71.27 o                         
   3  -1   9         36.41         30.45        17.10 o                         
  -5   0   9         46.77         46.39        11.11 o                         
  -4   0   9       8043.26       8048.56       190.57 o                         
  -3   0   9       3704.25       4094.39        92.87 o                         
  -2   0   9       4727.22       4862.21       125.53 o                         
  -1   0   9        691.75        635.62        25.99 o                         
   0   0   9         35.35         34.42         7.13 o                         
   1   0   9       4180.15       4285.68       107.89 o                         
   2   0   9       1754.54       1769.32        58.08 o                         
  -5   1   9        241.67        197.85        16.72 o                         
  -2   1   9       1336.98       1408.27        62.47 o                         
  -1   1   9       8893.73       9185.08       243.47 o                         
   0   1   9        256.34        256.14        21.40 o                         
   1   1   9       2113.80       1959.21        86.25 o                         
  -4   2   9        175.24        495.46        44.04 o                         
  -3   2   9        840.97        702.54        47.23 o                         
  -2   2   9       1425.84       1548.71       103.53 o                         
  -1   2   9        936.78        824.07        52.80 o                         
   0   2   9       3479.93       3077.10       171.31 o                         
  -2   3   9        307.39        263.22        35.12 o                         
  -2  -6  10       1887.94       1715.44       125.95 o                         
  -1  -6  10        601.26        610.70        73.75 o                         
   0  -6  10        599.85        587.79        73.92 o                         
   1  -6  10       3499.40       3997.03       101.52 o                         
  -3  -5  10         13.64         31.18        36.08 o                         
  -2  -5  10        379.04        378.80        30.66 o                         
  -1  -5  10        141.68        167.76        28.31 o                         
   0  -5  10       1491.26       1799.90       104.69 o                         
   1  -5  10          1.00         23.38        24.85 o                         
   2  -5  10        679.33        715.55        39.16 o                         
  -4  -4  10       1203.36       1141.95        43.40 o                         
  -3  -4  10       4562.75       4261.11       149.52 o                         
  -2  -4  10       6649.54       6894.39       611.04 o                         
  -1  -4  10       1602.72       1817.40        63.01 o                         
   0  -4  10         37.98         69.36        24.09 o                         
   1  -4  10         41.95         46.79        43.37 o                         
   2  -4  10        877.02        985.24        76.51 o                         
  -4  -3  10       2417.94       2305.18        84.60 o                         
  -3  -3  10        905.81        839.07        51.63 o                         
  -2  -3  10       2680.26       2729.60        81.55 o                         
  -1  -3  10       1429.51       1676.20       131.92 o                         
   0  -3  10       8871.00      10246.75       188.92 o                         
   1  -3  10       3562.08       3697.06        68.84 o                         
   2  -3  10        376.70        373.41        21.24 o                         
  -4  -2  10        253.90        241.05        28.70 o                         
  -3  -2  10        144.99        138.47        15.26 o                         
  -2  -2  10       6910.87       7749.43       142.61 o                         
  -1  -2  10         14.88         64.97        25.14 o                         
   0  -2  10       2428.01       2651.53       112.81 o                         
   1  -2  10        308.13        305.62        21.42 o                         
   2  -2  10       5260.74       5556.28       143.41 o                         
  -4  -1  10          9.35          9.69        19.09 o                         
  -3  -1  10       2325.73       2401.46        53.41 o                         
  -2  -1  10         78.97        115.67        47.49 o                         
  -1  -1  10        402.42        441.65        42.03 o                         
   0  -1  10       3609.14       3810.33       134.07 o                         
   1  -1  10       2719.92       2811.12        81.60 o                         
   2  -1  10       1363.14       1249.76        37.89 o                         
  -4   0  10       1978.00       1673.79        48.06 o                         
  -3   0  10        202.59        215.21         8.79 o                         
  -2   0  10        276.12        274.25        22.15 o                         
  -1   0  10        883.85        894.77        26.18 o                         
   0   0  10       4355.13       4497.43        72.75 o                         
   1   0  10        527.54        491.33        24.82 o                         
  -3   1  10       7809.03       8401.12       230.40 o                         
  -2   1  10       2846.65       3124.44       115.26 o                         
  -1   1  10       1147.78       1092.24        56.64 o                         
   0   1  10          8.10         37.55        34.77 o                         
  -2  -5  11         86.38         83.21        25.18 o                         
  -1  -5  11         27.15         36.61        25.75 o                         
   0  -5  11        855.31        980.81        49.24 o                         
  -3  -4  11       1102.29       1084.71        79.02 o                         
  -2  -4  11         56.26         47.13        16.80 o                         
  -1  -4  11       1021.36       1092.26        87.04 o                         
   0  -4  11        664.84        808.95       104.40 o                         
   1  -4  11       1116.63       1162.34        45.52 o                         
  -3  -3  11        743.24        755.43        42.92 o                         
  -2  -3  11       2407.41       2484.46       140.16 o                         
  -1  -3  11       4619.13       5783.04       275.78 o                         
   0  -3  11          3.02         40.16        28.73 o                         
   1  -3  11          2.57         79.60        25.77 o                         
  -3  -2  11       1373.87       1540.63        42.39 o                         
  -2  -2  11        942.34       1175.86        71.73 o                         
  -1  -2  11       1981.54       2232.49       134.77 o                         
   0  -2  11        755.89        849.15        80.34 o                         
   1  -2  11       2259.43       2305.88        58.02 o                         
  -3  -1  11       2321.24       2618.51       154.73 o                         
  -2  -1  11       2089.78       2321.06        75.00 o                         
  -1  -1  11       6190.61       6909.57       156.18 o                         
   0  -1  11         16.57         19.91         9.93 o                         
  -2   0  11       2959.76       3319.47       179.79 o                         
  -1   0  11       4094.36       3969.22       226.23 o                         
                                                                                
